# Supplementary material for: Short-term continuous light exposure induces hippocampal rhythmic and functional alterations: a multi-timepoint metabolomics study
Source: Front Mol Biosci. 2026 Feb 6;13:1753977. doi: 10.3389/fmolb.2026.1753977 (PMC12921413; doi:10.3389/fmolb.2026.1753977)
Supplement: Supplementary file 1 [file Supplementaryfile1.xlsx]

## Sheet: S1_primer sequence
Tab.1 PCR primer sequence
Gene	primer sequence(5'→3')
Bmal1	F:	AGGACTTCGCCTCTACCTGT
	R:	CCCTCGTTGTCTGGCTCATT
Clock	F:	CAGACAGCATTTGCCAGCTC
	R:	GCCTCTATCATCCGTGTCCG
Cry1	F:	CTGGCGTGGAAGTCATCGT
	R:	CTGTCCGCCATTGAGTTCTATG
Cry2	F:	CTGTCGAGATACCGGGGACT
	R:	CTTGCTGGCTCTTGGGTAGG
Per1	F:	ACCTCTGGCTGTTCCTAC
	R:	CCTCTGCTTGTCATCATCA
Per2	F:	GGAAACGAGAACTGCTCCACG
	R:	CTTTGTGTGCGTCAGCTTTGG
Per3	F:	TCCAGAGCATGGAACAGCAG
	R:	TCTGTCTTCACAGGCGACAC
Rev-erbα	F:	TGACGACCCTGGACTCCAAT
	R:	GAGCCAGTAGGTGATGGTGG
Rev-erb β	F:	TCTGAAGAGTGACCGCACAG
	R:	ATTCTAGGGCATAAGGAGACAGA
β-actin	F:	CTGCTCTGGCTCCTAGCAC
	R:	CAGCTCAGTAACAGTCCGCC

## Sheet: S2_circadian rhythm gene
Table 2. The effect of continuous light exposure at different times on the diurnal expression pattern of circadian rhythm genes in the hippocampus of mice
Gene	2day			7day			35day
	Amplitude Difference	Phase Shift (Hours)	p-value	Amplitude Difference	Phase Shift (Hours)	p-value	Amplitude Difference	Phase Shift (Hours)	p-value
Bmal1	0.1163	-11.4944	0.0106*	0.3758	-10.8977	<0.0001***	0.3242	-10.738	<0.0001***
Clock	0.089	10.4006	0.0365*	0.2653	-11.7795	0.0008***	0.1753	10.3074	0.06
Cry1	0.0545	-9.0576	0.829	0.2979	6.0591	0.9466	0.2208	9.1657	0.0105*
Cry2	0.0256	2.2906	0.7324	0.2236	-8.1584	0.2175	0.1234	-7.7595	0.2978
Per1	0.0902	-2.2979	0.3905	0.4904	5.7277	0.7814	0.1117	-4.7138	0.6965
Per2	0.2928	3.4943	0.0012**	0.2986	4.5067	0.0270*	0.1889	3.9921	0.3093
Per3	0.258	-6.7377	0.6073	0.5523	3.6425	0.0376*	1.2062	-9.1425	0.0025**
Rev-erb α	0.2465	3.3299	0.0904	0.7548	-3.9633	0.0001***	0.176	-2.1331	0.051
Rev-erb β	0.2457	-0.0145	0.0604	1.0454	1.5639	0.0027**	0.2183	0.7633	0.4712
Note: p-values represent the significance of the difference in rhythm patterns between the LD group and the LL group. * p-value<0.05, ** p-value<0.01, *** p-value<0.001, n=4.

## Sheet: S3_hippocampal metabolomics
Metabolite Name	Retention Time(min)	KEGG ID	HMDB ID	Cellular Locations	Super Class	Class	Sub Class	Direct Parent	QC RSD	concentration unit	LD1(ZT0)_mean	LD2(ZT6)_mean	LD3(ZT12)_mean	LD4(ZT18)_mean	LL1(ZT0)_mean	LL2(ZT6)_mean	LL3(ZT12)_mean	LL4(ZT18)_mean	LD1-1	LD1-2	LD1-3	LD1-4	LD2-1	LD2-2	LD2-3	LD2-4	LD3-1	LD3-2	LD3-3	LD3-4	LD4-1	LD4-2	LD4-3	LD4-4	LL1-1	LL1-2	LL1-3	LL1-4	LL2-1	LL2-2	LL2-3	LL2-4	LL3-1	LL3-2	LL3-3	LL3-4	LL4-1	LL4-2	LL4-3
1,4-Dihydronicotinamide adenine dinucleotide (NADH)	8.39327	C00004	HMDB0001487	Mitochondria	Nucleosides,nucleotides,and analogues	(5'->5')-dinucleotides		(5'->5')-dinucleotides	0.204297	ng/g	26344.9	25024.2	33071.4	21747.3	25915.7	19733.4	23898.6	36105.9	23433.6	19421.2	30307.2	32217.5	26444.8	33990.5	18999.2	20662.4	31629.5	27557	35175.6	37923.7	18199.9	27133.3	19242.6	22413.5	22680.7	31716.5	23120	26145.6	9030.99	13025.5	21583.3	35294	27876.2	24704	19746.3	23268	24895.6	31856.5	23078.6
10E-Heptadecenoic acid	11.5112		HMDB0304753		Lipids and lipid-like molecules	Glycerophospholipids	Glycerophosphocholines	Phosphatidylcholines	0.0491232	ng/g	289.633	450.534	297.057	395.357	784.896	477.02	564.026	759.336	453.703	15.3077	389.451	300.068	84.9465	418.91	712.04	586.24	357.319	346.554	35.9927	448.36	150.766	609.547	452.532	368.581	533.195	1569.24	577.078	460.072	1046.53	63.7263	163.131	634.695	577.796	545.691	248.714	883.903	846.345	445.097	472.722
10Z-Heptadecenoic acid	11.5112		HMDB0060038	Membrane	Lipids and lipid-like molecules	Fatty Acyls	Fatty acids and conjugates	Long-chain fatty acids	0.0729791	ng/g	149.32	250.426	171.155	178.663	348.045	263.452	236.31	328.455	153.05	257.151	124.236	62.8424	290.21	182.791	306.164	222.539	105.573	105.16	283.245	190.644	14.9843	275.278	260.894	163.494	185.068	813.067	232.974	161.073	458.387	306.448	16.3407	272.634	230.396	230.526	82.8367	401.481	360.546	139.822	183.315
11Z,14Z,17Z-Eicosatrienoic acid	11.6708	C16522	HMDB0244373		Lipids and lipid-like molecules	Fatty Acyls	Fatty acids and conjugates	Long-chain fatty acids	0.0359505	ng/g	3745.34	5044.76	4603.57	4066.89	6746.59	5252.63	5193.29	5904.96	4664.14	2683.19	3539.78	4094.24	3663.01	4979.69	5859.46	5676.89	4524.23	5136.25	3296.54	5457.26	3665.95	5210.45	2818.42	4572.76	4479.41	11094.9	6239.63	5172.44	8121.16	3527.49	3614.41	5747.46	4033.45	5571.95	4004.34	7163.44	5662.62	4698.26	4077.23
11Z-Eicosenoic acid	12.236	C16526	HMDB0002231	Extracellular	Lipids and lipid-like molecules	Fatty Acyls	Fatty acids and conjugates	Long-chain fatty acids	0.0757758	ng/g	39047.9	40878.5	43040.7	50234.9	50735.6	58374.2	40924.3	36259.3	45704.7	41699.2	32709	36078.7	44056.9	30492.1	30378.7	58586.4	39459.4	50180.6	42410.4	40112.3	38191.9	74109.5	40416.7	48221.5	37132.3	78508.1	40450	46852	122430	44758.9	29777.3	36530.3	27877.9	53206.8	42289.2	40323.1	42984.9	27431.5	40849.5
1-Methyladenosine	3.94048	C02494	HMDB0003331		Nucleosides,nucleotides,and analogues	Purine nucleosides		Purine nucleosides	0.0496956	ng/g	614.704	618.186	650.71	656.529	606.197	668.59	607.408	585.422	651.594	632.281	587.251	587.69	562.405	568.543	696.383	645.411	674.483	626.793	718.658	582.908	623.882	687.917	695.381	618.937	642.008	628.858	550.147	603.776	664.857	799.799	644.882	564.824	636.582	588.566	602.119	602.366	610.002	584.856	582.754
1-Methylhistidine	6.50413	C01152	HMDB0000001		Organic acids and derivatives	Carboxylic acids and derivatives	Amino acids,peptides,and analogues	Histidine and derivatives	0.0151923	ng/g	467.726	575.619	648.255	344.331	515.429	514.155	636.468	616.753	588.974	467.491	420.58	393.859	734.35	639.234	506.411	422.48	606.235	605.057	598.798	782.931	300.415	367.083	347.51	362.317	482.25	505.901	582.798	490.768	420.776	451.621	502.153	682.071	663.303	788.361	541.223	552.984	621.899	634.662	700.861
1-Oleylglycerol	11.4545		HMDB0011567	Extracellular	Lipids and lipid-like molecules	Glycerolipids	Monoradylglycerols	1-monoacylglycerols	0.198963	ng/g	4734.37	6548.87	4977.75	5894.6	7463.95	7406.51	5153.65	6408.75	6763.69	4302.32	3066.57	4804.89	6955.3	3248.68	10280.8	5710.64	5239.31	4630.87	5650.49	4390.32	5335.56	7873.64	4669.79	5699.41	3265.47	16585.2	4204.56	5800.55	16834.6	5513.89	3170.82	4106.74	3652.41	4986.75	5767.85	6207.61	4968.19	3694.93	5218.86
2,3-Diaminopropionic acid	8.15666	C03401	HMDB0002006	Cytoplasm	Organic acids and derivatives	Carboxylic acids and derivatives	Amino acids,peptides,and analogues	L-alpha-amino acids	0.376916	ng/g	115.117	154.814	86.0607	158.527	120.092	228.218	157.656	219.636	155.253	53.7182	132.2	119.295	178.683	131.824	165.812	142.935	155.239	110.224	20.7602	58.0195	138.719	138.51	239.303	117.574	194.199	173.012	96.3202	16.8366	384.043	203.376	164.281	161.171	147.723	157.575	168.058	157.268	166.121	282.527	313.636
2',4'-Dihydroxyacetophenone	4.79749	C03663	HMDB0029659	Cytoplasm	Organic oxygen compounds	Organooxygen compounds	Carbonyl compounds	Alkyl-phenylketones	0.059507	ng/g	27.4332	30.623	29.6302	27.9531	29.0166	29.5208	29.5671	28.8964	28.4038	22.9383	28.7289	29.6618	28.8709	29.3088	28.4018	35.9105	29.2571	28.6382	32.895	27.7304	27.4291	28.9703	30.5531	24.8599	32.0497	27.1589	29.4825	27.3752	29.8554	33.479	28.6845	26.0643	28.4946	29.6389	30.5476	29.5873	26.7208	30.2047	29.4074
2,6-Diaminopimelic acid	9.37211	C00666	HMDB0001370		Organic acids and derivatives	Carboxylic acids and derivatives	Amino acids,peptides,and analogues	L-alpha-amino acids	0.0571985	ng/g	50.6799	52.9535	59.8134	61.7546	56.4947	59.832	55.84	52.5543	51.1679	50.7943	54.5397	46.2175	68.1732	51.4773	45.2512	46.9125	57.6892	65.4499	57.3008	58.8137	67.3149	59.3959	60.7788	59.529	58.8487	51.9258	65.4437	49.7605	62.2607	75.3739	54.0741	47.6195	67.3389	62.809	54.0263	39.1857	57.1035	47.0116	44.4727
2-Aminooctanoic acid	2.79776		HMDB0000991		Organic acids and derivatives	Carboxylic acids and derivatives	Amino acids,peptides,and analogues	Alpha amino acids	0.0136659	ng/g	44.2756	22.0708	23.6197	22.276	25.894	22.7204	28.0718	21.3611	15.2315	19.3409	122.378	20.1515	14.8845	25.8865	25.2895	22.2226	24.3729	22.304	22.8778	24.9241	26.3171	21.7883	19.3023	21.6965	25.1531	26.7156	28.216	23.4912	24.5191	24.5715	14.8853	26.9058	25.9641	27.8464	28.316	30.1608	23.8314	19.7501	23.6959
2-Aminophenol	1.55771	C01987	HMDB0001169		Benzenoids	Benzene and substituted derivatives	Aniline and substituted anilines	Aniline and substituted anilines	0.0482291	ng/g	12.8933	8.46512	13.09	11.1368	11.4422	13.2326	11.4424	13.823	8.43422	12.9426	13.5635	16.633	10.0139	9.27152	9.63183	4.94324	10.8404	14.5611	12.9459	14.0127	7.74113	12.1758	11.7645	12.8658	13.5908	9.56607	8.62831	13.9835	11.7712	12.8359	15.7937	12.5297	10.7783	11.8227	12.5106	10.6578	9.18408	14.8986	13.2894
2'-Deoxyadenosine 5'-monophosphate(dAMP)	8.62714	C00360	HMDB0000905		Nucleosides,nucleotides,and analogues	Purine nucleotides	Purine deoxyribonucleotides	Purine 2'-deoxyribonucleoside monophosphates	0.0631873	ng/g	40.5086	41.1567	44.553	44.7892	50.6703	41.2672	44.5349	57.4898	35.4295	37.7971	44.9421	43.8658	31.6138	41.52	41.9987	49.4943	42.9975	51.876	37.3332	46.0052	38.9947	47.0576	40.9678	52.1366	51.618	50.8957	50.8156	49.3519	41.6191	44.1758	35.4256	43.8483	34.8009	55.168	38.8822	49.2884	56.0379	47.2657	56.0658
2'-Deoxycytidine 5'-monophosphate(dCMP)	9.09064	C00239	HMDB0001202		Nucleosides,nucleotides,and analogues	Pyrimidine nucleotides	Pyrimidine deoxyribonucleotides	Pyrimidine 2'-deoxyribonucleoside monophosphates	0.136506	ng/g	19432.7	15810.9	18125.8	16986.8	23603.8	18163.5	22021.3	23316.2	18754.8	16190.7	23691.9	19093.2	10495.5	14470.2	18875.6	19402.4	19753.5	19358.7	16967.7	16423.4	12126	20229.8	18018.8	17572.5	26299.8	21440.9	24704	21970.3	20669.9	20084.7	12822.6	19076.9	15304	24075.9	21957.9	26747.3	27859	24045.1	24083.2
2'-Deoxyguanosine 5'-diphosphate(dGDP)	9.32572	C00361	HMDB0000960		Phenylpropanoids and polyketides	Cinnamic acids and derivatives	Hydroxycinnamic acids and derivatives	Hydroxycinnamic acids	0.0788739	ng/g	6033.62	5351.24	8880.21	7708.95	6367.97	6873.53	7771.33	6828.09	5858.78	6011.59	6947.5	5316.58	6779.02	4813.32	4639.99	5172.63	9084.37	6314.76	10499.4	9622.27	11394.9	5008.51	8868.4	5563.99	7649.54	3792.13	8577.69	5452.52	7965.12	9387.87	5707.2	4433.94	6811.16	8925.5	8095.38	7253.28	4161.73	8770.66	8966.04
2'-Deoxyguanosine 5'-triphosphate(dGTP)	9.71512	C00286	HMDB0001440		Nucleosides,nucleotides,and analogues	Purine nucleotides	Purine deoxyribonucleotides	Purine 2'-deoxyribonucleoside triphosphates	0.0083204	ng/g	37199.1	59538.3	46966.9	37296.6	34037.9	50016.6	34885	31207	59258.5	24110.1	26385.7	39042	78352	70030.6	45647.3	44123	58252	34229.1	34520.4	60866	37727.2	42676	25625.3	43157.9	15462.3	53965.4	25161.8	41562	6415.67	35152.4	94132	64366.5	72932.3	14274.5	14733.2	37599.9	51508.4	23790.7	19315.6
2-Hydroxy-2-methylbutyric acid	2.69674		HMDB0001987	Extracellular	Lipids and lipid-like molecules	Fatty Acyls	Fatty acids and conjugates	Hydroxy fatty acids	0.0746491	ng/g	763.632	753.765	891.362	805.814	788.264	822.278	913.701	676.192	882.436	739.164	705.904	727.024	746.852	733.772	694.424	840.013	863.006	780.711	844.866	1076.86	735.776	787.957	752.442	947.08	643.536	792.813	751.995	964.711	686.276	886.446	800.391	916.001	831.26	851.504	975.484	996.557	663.617	720.89	655.161
2-Hydroxy-3-methylbutyric acid	2.69181		HMDB0000407	Cytoplasm	Lipids and lipid-like molecules	Fatty Acyls	Fatty acids and conjugates	Hydroxy fatty acids	0.0900609	ng/g	798.453	781.849	932.982	852.285	803.986	864.473	959.88	707.221	923.567	808.537	716.497	745.212	759.865	794.895	737.118	835.519	892.186	896.914	853.248	1089.58	748.123	855.903	849.284	955.83	672.567	821.577	825.053	896.746	749.354	911.895	811.961	984.681	896.118	923.736	983.211	1036.45	689.595	724.928	723.358
2-Hydroxy-4-(methylthio)butanoic acid	2.532		HMDB0037115	Cytoplasm	Lipids and lipid-like molecules	Fatty Acyls	Fatty acids and conjugates	Thia fatty acids	0.109061	ng/g	39.3936	35.4986	47.0325	57.2222	35.6839	44.6898	45.7595	42.9433	26.424	37.2486	45.3686	48.5333	32.5209	22.2109	27.933	59.3296	41.1498	31.9771	43.8369	71.1661	51.2369	61.3762	50.6423	65.6332	30.8272	42.1824	38.3078	31.4181	54.9204	48.2879	34.3405	41.2106	43.3822	46.1877	45.4075	48.0607	39.8336	52.3701	48.4725
2-Hydroxybutyric acid	2.70263	C05984	HMDB0000008	Cytoplasm	Organic acids and derivatives	Hydroxy acids and derivatives	Alpha hydroxy acids and derivatives	Alpha hydroxy acids and derivatives	0.0125434	ng/g	1106.38	1011.23	1293.08	1369.26	1578.44	1468.21	1320.07	1366.06	1280.14	704.566	1370.69	1070.12	861.74	1034.96	930.366	1217.84	1238.73	1103.62	1448.37	1381.6	1604.51	1200.16	1286.36	1386.02	1391.5	1357.83	2010.75	1553.7	1545.23	1729.5	1267.09	1331.04	1298.93	1299.16	1264.89	1417.3	1516.13	1135.75	1401.07
2-Hydroxycaproic acid	4.03479		HMDB0001624		Lipids and lipid-like molecules	Fatty Acyls	Fatty acids and conjugates	Medium-chain fatty acids	0.0419939	ng/g	63.2872	60.1051	65.5444	59.3306	69.9156	72.5704	70.1106	50.1664	69.2793	59.8367	57.4773	66.5555	59.0989	60.6414	56.1418	64.5384	61.8199	58.7796	61.6979	79.8803	65.5539	46.68	60.7377	64.3509	59.4174	77.0691	76.5887	66.5873	74.3156	76.3552	62.4105	77.2003	63.667	89.6869	60.1012	66.9874	45.1867	60.6065	47.3867
2-Hydroxyphenethylamine	2.18803	C02735	HMDB0001065		Organic nitrogen compounds	Organonitrogen compounds	Amines	Aralkylamines	0.036271	ng/g	4996.11	4169.32	4952.72	5092.23	5742.78	5556.51	6165.45	5968.81	4222.65	4068.06	5332.7	6361.02	5021.9	3320.7	4352.31	3982.37	4793.92	5606.53	4449.03	4961.4	4143.48	4951.43	5298.09	5975.93	6227.23	5504.48	6228.89	5010.52	7291.84	5514.3	4599.6	4820.31	4827.47	6737.91	5772.24	7324.17	5327.64	6952.88	6161.32
2-Hydroxypyridine	1.2357	C02502	HMDB0013751		Organoheterocyclic compounds	Pyridines and derivatives	Hydropyridines	Pyridinones	0.0354661	ng/g	66.9811	81.6171	61.662	72.6538	72.2963	63.6364	79.9326	75.4838	71.8106	64.8699	69.3984	61.8453	66.7715	85.6717	88.9376	85.0875	61.8962	66.0756	61.1572	57.519	76.4913	72.4868	65.1553	76.4818	71.4094	69.4908	76.7541	71.5309	64.9688	66.3302	60.4773	62.7692	70.985	83.513	74.0086	91.2238	91.0026	65.0547	63.9762
2-keto-D-Gluconic acid	7.05154	C06473							0.139733	ng/g	491.564	670.083	498.391	316.534	574.819	412.027	512.225	434.989	580.823	509.273	484.765	391.393	780.877	722.694	429.082	747.678	529.519	568.31	390.33	505.406	258.133	396.384	283.776	327.844	640.152	541.763	561.954	555.406	232.452	257.346	627.318	530.992	775.494	299.52	419.68	554.207	537.334	345.896	465.362
2-Methylcitric acid	9.41314	C02225	HMDB0000379		Organic acids and derivatives	Carboxylic acids and derivatives	Tricarboxylic acids and derivatives	Tricarboxylic acids and derivatives	0.0586025	ng/g	338.224	301.45	302.238	373.694	364.483	348.52	418.591	317.48	312.501	265.68	314.949	459.766	382.818	326.959	291.063	204.961	322.362	340.045	303.507	243.037	366.384	351.842	348.698	427.853	376.353	291.337	446.389	343.852	511.898	365.506	257.207	259.468	317.234	414.58	514.387	428.162	314.659	257.81	369.605
2-Phenylglycine	4.02902		HMDB0002210	Cytoplasm	Organic acids and derivatives	Carboxylic acids and derivatives	Amino acids,peptides,and analogues	Alpha amino acids	0.0476106	ng/g	9050.71	9723.71	9206.7	9269.43	9993.41	9531.8	9302.22	8731.48	9595.87	8980.57	9334.12	8292.28	9098.46	10088	9377.74	10330.6	9535.33	8866.86	9386.88	9037.75	9758.08	9011.44	9539.76	8768.46	10269.8	9998.08	9513.84	10191.9	10032.4	10085.2	9542.41	8467.23	9104.3	11102.4	8325.16	8676.97	9465.95	7891.89	8949.06
2-Phosphoglyceric acid	9.43303		HMDB0000362		Organic oxygen compounds	Organooxygen compounds	Carbohydrates and carbohydrate conjugates	Sugar acids and derivatives	0.000961896	ng/g	1617.45	1678.29	1660.43	1690.99	1682.14	1719.98	1662.79	1677.38	1631.26	1542.26	1708.45	1587.84	1737.55	1582.1	1598.25	1795.26	1602.23	1614.39	1825.09	1600.03	1584.76	1699.86	1887.63	1591.72	1780.26	1713.64	1605.03	1629.63	1820.73	1883.34	1638.97	1536.88	1608.61	1679.57	1743.4	1619.59	1608.86	1737.76	1668.5
2-Pyrocatechuic acid	2.68688	C00196	HMDB0000397		Benzenoids	Benzene and substituted derivatives	Benzoic acids and derivatives	Salicylic acids	0.0443544	ng/g	432.046	426.054	440.418	436.481	426.083	452.739	431.791	443.774	450.234	408.904	461.524	407.52	454.797	397.397	388.789	463.232	409.417	448.438	472.385	431.432	393.057	454.418	473.245	425.206	431.544	442.4	409.117	421.272	447.545	480.8	460.126	422.487	426.133	404.676	449.898	446.455	433.846	455.193	429.631
3-(4-Hydroxyphenyl)propionic acid	4.20053	C01744	HMDB0002199	Cytoplasm	Phenylpropanoids and polyketides	Phenylpropanoic acids		Phenylpropanoic acids	0.183526	ng/g	142.382	90.0918	52.3583	151.072	114.642	145.396	95.849	67.2172	81.1308	44.6021	294.229	149.567	100.192	88.2611	65.5484	106.365	63.4071	20.9156	101.405	23.7055	229.447	54.0658	197.352	123.423	182.673	126.707	49.9636	99.2244	209.049	223.442	29.2226	119.872	42.9996	318.99	1.85396	19.5519	4.47636	98.5852	67.3693
3,4-Dihydroxyphenylglycol	1.28058	C05576	HMDB0000318		Benzenoids	Phenols	Benzenediols	Catechols	0.140588	ng/g	1888.13	2436.07	2442.25	3873.19	3661.39	2811.81	3478.23	3550.93	1846.39	2737.6	2093.55	874.982	1457.43	2798.33	3064.02	2424.48	2465.92	2575.42	2583	2144.65	3181.66	3937.8	3881.47	4491.82	3360.63	5018.25	4058.11	2208.55	3431.7	3709.14	1782.35	2324.03	1594.8	4144.23	3209.85	4964.05	4718.9	1431.73	3175.72
3-Amino-4-hydroxybenzoate	3.56518	C12115	HMDB0304941		Benzenoids	Benzene and substituted derivatives	Benzoic acids and derivatives	Hydroxybenzoic acid derivatives	0.0623988	ng/g	2119.97	2246.62	2152.32	2238.42	2335.93	2084.19	2440.73	2437.54	2121.36	1940.94	2515.87	1901.71	2076.27	2085.69	2144.8	2679.71	2052.14	2263.2	2161.65	2132.28	2303.48	2110.84	2138.53	2400.83	2260.94	2301.92	2690.92	2089.92	2233.63	2148.96	2021.91	1932.27	2151.11	2453.55	2592.08	2566.18	2584.6	2108.86	2458.55
3-Hydroxybutyric acid	3.75931	C01089	HMDB0000011	Cytoplasm,Extracellular,Mitochondria	Organic acids and derivatives	Hydroxy acids and derivatives	Beta hydroxy acids and derivatives	Beta hydroxy acids and derivatives	0.0334279	ng/g	2754.27	5.54737e-06	2683.09	3777.23	4054.01	4156.05	3195.25	4182.02	2447.14	2620.34	2985.31	2964.3	3.52182e-06	2.61887e-06	5.33245e-06	1.07163e-05	2587.1	2722.39	2941.98	2480.87	3762	3885.72	3491.04	3970.14	3862.15	4793.23	4497.47	3063.19	5638.91	5252.75	2625.84	3106.71	2077.49	4116.57	3329.53	3257.4	2720.93	5079.95	4931.35
3-Hydroxyisovaleric acid	2.65503	C20827	HMDB0000754	Cytoplasm	Lipids and lipid-like molecules	Fatty Acyls	Fatty acids and conjugates	Hydroxy fatty acids	0.130419	ng/g	1920.61	1931.33	1960.02	1659.83	1797.51	2067.23	1831.3	1655.13	1866.32	1874.72	1831.8	2109.6	2023.91	1489.29	2308.66	1903.44	1663.13	1746.93	2249.88	2180.15	1915.71	1623.96	1435.77	1663.9	1626.68	2111.7	1711.83	1739.82	2088.81	1888.53	2037.85	2253.73	1881.54	1682.8	1839.18	1921.67	1519.4	1676.39	2017.23
3-Hydroxymethylglutaric acid	7.84894	C03761	HMDB0000355		Lipids and lipid-like molecules	Fatty Acyls	Fatty acids and conjugates	Hydroxy fatty acids	0.0536789	ng/g	34733.6	32131.5	34819.3	37579.5	35305.9	36854.3	38804.3	43071.2	37677.7	35982.3	31293.6	33980.9	29735.5	30631.4	32360.4	35798.7	33541.4	33813.8	33460.7	38461.5	35370	35847.8	37386.1	41714.1	37827.4	40419.9	29785.5	33190.6	45786.2	36562.1	27625.7	37443.3	38046.5	45791.9	36126.9	35252	37591.7	36815.8	43646.5
3-Indolepropionic acid	5.61298		HMDB0002302	Membrane	Organoheterocyclic compounds	Indoles and derivatives	Indolyl carboxylic acids and derivatives	Indolyl carboxylic acids and derivatives	0.0055366	ng/g	15.1479	13.7684	8.80504	20.7682	20.5037	20.9141	17.729	10.4213	9.04153	16.2592	14.1618	21.1292	16.8742	12.2879	11.4685	14.4428	2.03761	11.8594	7.95769	13.3654	21.7637	17.2512	14.5082	29.5499	17.5347	10.0862	32.7497	21.6443	33.1855	16.1842	7.5043	26.7825	7.35903	31.8491	11.8834	19.8247	9.88627	10.7137	11.1345
3-Methoxytyramine	1.90102	C05587	HMDB0000022	Cytoplasm	Benzenoids	Phenols	Methoxyphenols	Methoxyphenols	0.303316	ng/g	5.4191	3.31246	2.94497	6.33595	14.694	20.9033	4.87611	12.4587	5.19803	6.32317	3.95976	6.19545	3.68554	2.97314	3.61692	2.97424	2.29209	3.72128	3.19318	2.57331	3.65303	2.92257	4.67614	14.0921	2.64093	36.7126	12.0147	7.40774	28.7596	6.36574	15.043	33.4448	8.84785	2.77172	4.12758	3.7573	3.61079	6.19634	13.557
3-Methyladipic acid	3.73958		HMDB0000555	Cytoplasm	Lipids and lipid-like molecules	Fatty Acyls	Fatty acids and conjugates	Medium-chain fatty acids	0.661477	ng/g	13.0255	9.56048	10.3608	17.8322	94.8372	12.6359	9.5453	10.9024	17.3709	11.7124	13.3653	9.65344	13.5632	8.55455	7.97877	8.14537	7.82016	11.3419	10.9153	11.3658	24.1513	9.91011	14.3242	22.9431	15.9278	341.284	9.50921	12.6277	21.1374	10.498	9.72978	9.17826	7.96503	10.3946	9.13836	10.6833	11.7718	9.52862	10.2356
3-Methylhistamine	4.83962		HMDB0001861		Organic nitrogen compounds	Organonitrogen compounds	Amines	2-arylethylamines	0.0754	ng/g	71.148	68.0225	55.8988	77.3373	69.8437	70.5034	76.1914	64.1692	62.5821	61.8203	81.7413	78.4481	64.1297	67.5974	75.2965	65.0666	61.2593	62.049	58.8286	41.4583	72.6248	86.0148	75.221	75.4885	82.2214	54.7221	67.5767	74.8546	64.8974	75.4839	73.8941	67.7382	72.4376	80.2176	77.7102	74.4003	64.9374	53.7639	70.3796
3-Methylhistidine	7.34047	C01152	HMDB0000479		Organic acids and derivatives	Carboxylic acids and derivatives	Amino acids,peptides,and analogues	Histidine and derivatives	0.0116057	ng/g	707.887	876.182	750.17	555.716	759.759	755.532	750.236	773.03	894.852	702.936	608.951	624.809	956.516	932.62	844.301	771.293	718.991	761.424	599.022	921.242	483.352	570.398	620.597	548.518	661.512	798.702	788.55	790.273	694.349	779.197	727.783	820.799	699.868	876.675	734.704	689.696	813.747	749.973	705.333
3-Phosphoglycerate	9.48528	C00597	HMDB0000807	Cytoplasm	Organic oxygen compounds	Organooxygen compounds	Carbohydrates and carbohydrate conjugates	Sugar acids and derivatives	0.0108621	ng/g	1468.04	1521.39	1494.39	1538.34	1526.71	1555.16	1503.05	1521.82	1470.98	1389.06	1535.52	1476.58	1560.6	1435.65	1467.38	1621.93	1448.6	1460.58	1635	1433.37	1452.43	1551.44	1696.54	1452.94	1606.48	1522.41	1473.19	1504.76	1674.19	1705.69	1465.37	1375.4	1455.54	1520.84	1560.82	1475.01	1474.26	1574.62	1518.21
4-Guanidinobutanoic acid	7.21813	C01035	HMDB0003464		Organic acids and derivatives	Carboxylic acids and derivatives	Amino acids,peptides,and analogues	Gamma amino acids and derivatives	0.0584239	ng/g	5698.15	5733.24	6431.12	6722.75	6500.28	6446.76	5871.96	7688.79	5452.8	5957.5	5664.15	5718.15	5593.89	5025.18	6229.14	6084.76	6067.78	6834.04	6612.85	6209.8	6503.15	6730.13	6766.4	6891.31	6578.35	6811.89	6215.43	6395.44	6935.37	6823.42	5611.09	6417.16	5419.89	6329.99	5883.63	5854.33	7165.69	6457.67	7105.59
4-Hydroxybenzaldehyde	3.56088	C00633	HMDB0011718		Organic oxygen compounds	Organooxygen compounds	Carbonyl compounds	Hydroxybenzaldehydes	0.239392	ng/g	53.5378	54.6671	46.4606	52.2938	68.7409	57.6576	44.6236	53.1805	43.8785	59.1129	38.8135	72.3464	48.1298	44.8296	64.0594	61.6496	42.591	60.0148	34.1551	49.0813	43.1178	46.9323	40.5268	78.5983	35.8254	120.19	54.4139	64.5346	103.779	25.6108	41.9613	59.2794	37.4046	40.7924	38.1983	62.0992	61.5539	43.8283	45.8256
4-Pyridoxic acid	1.22095	C00847	HMDB0000017		Organoheterocyclic compounds	Pyridines and derivatives	Pyridinecarboxylic acids and derivatives	Pyridinecarboxylic acids	0.0736869	ng/g	34.9283	32.746	49.3618	41.7066	36.6967	43.1826	28.2324	44.6842	32.8475	37.333	36.494	33.0384	37.3019	30.9683	38.6146	24.099	48.7817	42.7065	59.0894	46.8698	38.7795	48.0377	43.4976	36.5114	34.6663	41.3952	35.1813	35.544	42.843	45.8246	42.0497	42.0133	38.4509	20.4352	33.677	20.3663	47.6579	41.752	50.5225
4-Trimethylammoniobutanoic acid	7.21813	C01181	HMDB0001161		Lipids and lipid-like molecules	Fatty Acyls	Fatty acids and conjugates	Straight chain fatty acids	0.0562632	ng/g	2751.47	2680.1	3100.52	3182.08	3093.88	3058.6	2795.5	3616.56	2608.32	2929.49	2657.82	2810.27	2591.61	2351.16	2980.59	2797.04	2937.9	3209.66	3224.07	3030.46	3051.25	3278.24	3122.38	3276.45	3128.41	3307.71	2913.29	3026.09	3306.15	3270.83	2581.98	3075.45	2495.43	3090.5	2814.03	2782.05	3399.91	3060.3	3383.1
4Z,7Z,10Z,13Z,16Z,19Z-Docosahexaenoic acid (DHA)	11.31	C06429	HMDB0002183	Cytoplasm	Lipids and lipid-like molecules	Fatty Acyls	Fatty acids and conjugates	Very long-chain fatty acids	0.0130237	ng/g	23023.3	23615	20572.2	20258.3	24476.7	24736.7	21983.3	24840.7	20171.3	17435.7	24148.6	30337.5	23572	25145.5	20025.8	25716.7	19187.6	19605.8	19528	23967.5	21429.8	17739.8	17083.5	24780.2	26166.3	28542.2	21719.7	21478.4	26126.3	24242.6	25340	23238	26974.5	23678.6	16143.7	21136.5	23264.6	36024.1	21055.4
4Z,7Z,10Z,13Z,16Z-Docosapentaenoic acid	11.598		HMDB0001976	Extracellular	Lipids and lipid-like molecules	Fatty Acyls	Fatty acids and conjugates	Very long-chain fatty acids	0.0216256	ng/g	32317.4	37463.4	40474.9	23518.1	62697.8	40963.5	45382.5	47981.1	30530.6	29626	39292.7	29820.3	27282.9	39045.6	40042.9	43482.2	40474.9	40474.9	40474.9	40474.9	23518.1	23518.1	23518.1	23518.1	49037.8	96626	49122.1	56005.2	63242.8	24053.4	28820.1	47737.8	46368.4	42927.2	47774.2	44460.2	43044.2	34928.1	41921.3
5,6-Dimethylbenzimidazole	4.16605	C03114	HMDB0003701	Membrane	Organoheterocyclic compounds	Benzimidazoles		Benzimidazoles	0.0174427	ng/g	0.285178	0.275502	0.28875	0.315563	0.22227	0.227014	0.230307	0.32505	0.241175	0.42228	0.239572	0.237684	0.260949	0.24691	0.283274	0.310875	0.242208	0.266062	0.412459	0.234271	0.370696	0.255378	0.409541	0.226636	0.249675	0.209194	0.209254	0.220958	0.213816	0.229979	0.231817	0.232443	0.247822	0.193399	0.272789	0.207218	0.216195	0.627666	0.215685
5-Aminolevulinic acid	6.61031	C00430	HMDB0001149	Mitochondria	Organic acids and derivatives	Carboxylic acids and derivatives	Amino acids,peptides,and analogues	Delta amino acids and derivatives	0.0419766	ng/g	862.053	891.184	912.547	890.336	908.486	914.445	873.66	915.81	845.001	850.233	845.385	907.594	924.671	862.847	861.684	915.535	840.174	963.105	954.771	892.138	845.3	940.561	900.688	874.793	914.6	956.533	853.685	909.124	984.558	932.577	897.453	843.192	843.39	896.336	891.112	863.8	942.409	945.55	839.82
5-Hydroxyindole-3-acetic acid	3.01591	C05635	HMDB0000763	Cytoplasm	Organoheterocyclic compounds	Indoles and derivatives	Indolyl carboxylic acids and derivatives	Indole-3-acetic acid derivatives	0.0545908	ng/g	5065.13	5164.61	4785.54	3685.37	4402.23	4978.39	4397.82	3707.59	5654.57	5061.51	4886.64	4657.81	6480.18	5178.85	4929.04	4070.39	5118.91	3868.06	5148.5	5006.66	3807.78	4227.89	3470.72	3235.11	4942.98	4436.62	3840.34	4388.99	4420.88	4793.76	5408.11	5290.8	6183.45	2954.16	4709.36	3744.31	3249.83	3896.65	4377.24
5-Methylcytosine	1.96077	C02376	HMDB0002894		Organoheterocyclic compounds	Diazines	Pyrimidines and pyrimidine derivatives	Hydroxypyrimidines	0.261612	ng/g	39.9129	24.8165	22.8644	24.5601	26.0461	22.8188	25.0383	18.0907	42.0677	20.8245	43.6907	53.0686	35.5847	5.9957	13.6521	44.0336	1.25998	13.8458	42.29	34.0617	14.8391	42.3187	6.87772	34.2049	44.699	23.5498	6.91994	29.0154	4.97844	44.7315	5.45328	36.1118	9.60602	28.7067	41.3849	20.4555	13.1265	38.9134	12.292
5'-Methylthioadenosine	3.43106	C00170	HMDB0001173	Cytoplasm	Nucleosides,nucleotides,and analogues	5'-deoxyribonucleosides	5'-deoxy-5'-thionucleosides	5'-deoxy-5'-thionucleosides	0.139118	ng/g	357.5	375.084	403.2	434.457	388.07	435.989	392.155	440.972	330.9	340.95	358.492	399.658	303.375	300.604	444.1	452.257	458.541	315.854	487.572	350.833	512.57	398.309	425.597	401.351	364.816	433.269	415.468	338.728	531.295	532.596	339.246	340.817	366.992	321.794	477.233	402.601	392.943	503.33	483.363
5Z,8Z,11Z,14Z,17Z-Eicosapentaenoic acid	11.0373	C06428	HMDB0001999	Extracellular	Lipids and lipid-like molecules	Fatty Acyls	Fatty acids and conjugates	Long-chain fatty acids	0.072607	ng/g	2356.64	2870.98	3325.64	3328.4	4302.42	2595.94	4052.87	4410.24	3419.77	2378.89	1957.5	1670.4	2424.11	2616.86	3535.23	2907.71	3650.62	3478.68	1974.06	4199.19	1929.59	5589.76	2945.14	2849.12	2600.67	5693.06	4930.63	3985.34	2893.5	1726.74	1820.72	3942.79	2765.92	4438.01	4075.88	4931.66	5242.59	2475.03	3965.95
6-Phosphogluconic acid	9.96019	C00345	HMDB0001316		Organic oxygen compounds	Organooxygen compounds	Carbohydrates and carbohydrate conjugates	Monosaccharide phosphates	0.0124929	ng/g	40366.8	53625.7	33592.3	37818	39864.4	39551.1	48205	28127.4	40631.9	35774.8	43288.2	41772.1	58854.1	50717.6	47713.9	57217.1	42051.1	34540.7	36112	21665.6	36996.6	39334.5	42156.8	32784.3	38386.1	37850.7	37644.3	45576.3	48176	37466.9	37717.2	34844.4	48250.5	40649.6	51452.7	52467.4	39140.1	20886.1	21793.9
7-Ketolithocholic acid (7-KLCA)	8.90155		HMDB0000467	Extracellular	Lipids and lipid-like molecules	Steroids and steroid derivatives	Bile acids, alcohols and derivatives	Monohydroxy bile acids,alcohols and derivatives	0.106729	ng/g	444.992	537.652	723.375	573.805	642.19	820.683	648.417	657.622	814.781	42.8177	761.758	160.609	147.26	622.134	502.855	878.361	638.058	761.518	828.433	665.493	682.219	675.73	824.481	112.79	684.342	577.778	509.827	796.812	896.135	955.476	778.074	653.047	673.382	728.114	664.424	527.749	709.309	808.295	795.921
7-methylguanosine	5.45836		HMDB0001107		Nucleosides,nucleotides,and analogues	Purine nucleosides		Purine nucleosides	0.0379516	ng/g	0.748699	0.666701	0.717747	0.620593	0.838347	0.678812	0.596826	0.655148	0.74407	0.710724	0.754267	0.785734	0.599543	0.707703	0.560955	0.798603	0.746815	0.706546	0.545684	0.871942	0.425275	0.72443	0.547272	0.785394	0.806966	0.972393	0.72057	0.85346	0.725803	0.53132	0.626432	0.831694	0.522019	0.816672	0.549126	0.499489	0.690041	0.719781	0.590541
7Z,10Z,13Z,16Z-Docosatetraenoic acid	11.7688	C16527	HMDB0002226	Cytoplasm	Lipids and lipid-like molecules	Fatty Acyls	Fatty acids and conjugates	Very long-chain fatty acids	0.0133055	ng/g	191453	219599	194083	187373	239460	222270	212257	225412	200722	150708	202934	211446	203169	221546	204596	249083	184313	198661	169814	223546	177513	201755	150527	219695	227303	301705	217581	211249	264973	202366	195301	226442	227457	240445	161382	219744	249434	237579	205565
Abrine	2.86773	C02983							0.0311716	ng/g	1.38528	1.74643	1.67906	1.51264	2.05197	1.84281	1.95967	1.84612	1.29097	1.0302	1.37301	1.84694	2.21603	1.55768	1.50236	1.70965	1.5925	1.54099	1.86546	1.7173	1.53985	1.33028	1.49092	1.6895	1.94457	1.91337	1.70784	2.64211	1.93253	1.73118	1.91581	1.79173	1.8531	2.30068	1.65222	2.03268	1.73132	1.95259	1.82223
Acetylcarnitine	4.95367	C02571	HMDB0000201		Lipids and lipid-like molecules	Fatty Acyls	Fatty acid esters	Acyl carnitines	0.0466822	ng/g	1253.22	1342.75	1293.85	1174.23	1236.26	1262.33	1324.59	1184.66	1349.17	1037.67	1505.93	1120.12	885.658	1292.92	1813.14	1379.29	1213.32	1546.08	1240.64	1175.33	1355.8	1036.95	1111.36	1192.8	1219.53	1141.88	1329.07	1254.56	1030.63	1149.04	1372.97	1496.68	1283.8	1446.63	1263.87	1304.05	1424.66	932.194	1338.85
Acetylcholine	2.08791	C01996	HMDB0000895	Cytoplasm	Organic nitrogen compounds	Organonitrogen compounds	Quaternary ammonium salts	Acyl cholines	0.0405499	ng/g	124.114	137.952	96.0105	75.6987	122.293	95.1609	75.7404	90.8959	169.064	115.001	105.791	106.599	114.304	159.112	133.763	144.631	80.0087	127.479	84.1323	92.4224	52.7199	111.665	63.2362	75.1744	162.742	124.985	85.6514	115.794	40.7634	75.0038	111.755	153.122	110.315	52.768	66.7252	73.1529	105.788	66.0725	68.9748
Acetylcysteine	2.92028	C06809	HMDB0001890	Cytoplasm	Organic acids and derivatives	Carboxylic acids and derivatives	Amino acids,peptides,and analogues	N-acyl-L-alpha-amino acids	0.243171	ng/g	385.307	299.677	293.84	328.654	342.658	405.075	367.985	243.553	287.039	446.363	283.963	523.863	469.979	230.002	208.796	289.932	365.181	220.843	304.601	284.733	220.642	445.109	283.776	365.087	283.3	266.816	503.474	317.042	431.27	380.782	292.628	515.618	371.104	540.062	268.438	292.335	176.388	288.503	329.458
Adenine	1.91582	C00147	HMDB0000034		Organoheterocyclic compounds	Imidazopyrimidines	Purines and purine derivatives	6-aminopurines	0.03307	ng/g	2313.34	2191.26	2651.37	5301.19	3706.34	4107.29	2875.89	6173.39	784.41	2738.92	2556.59	3173.44	1061.69	582.177	3543.3	3577.89	2645.24	2382.22	4006.2	1571.81	4399.72	4135.29	6733.93	5935.79	3525.28	3985.14	3540.1	3774.84	5854.38	6250.5	1724.3	2599.97	933.413	3457.67	4321.65	2790.83	4414.5	8881.15	5838.07
Adenosine	2.07003	C00212	HMDB0000050		Nucleosides,nucleotides,and analogues	Purine nucleosides		Purine nucleosides	0.0130462	ng/g	1539.6	1422.64	1535.7	1891.23	1439.26	1747.6	1993.1	1810.2	942.5	1972.68	1742.23	1501.01	931.518	1723.02	1543.95	1492.05	1454.16	1681.16	2069.66	937.806	2268.65	1571.33	2120.62	1604.3	1255.06	1304.14	1541.11	1656.75	3062.85	1519.67	1268.1	1139.78	1210.33	2713.36	2270.63	1778.08	1689.94	1713.84	2333.16
Adenosine 2',3'-cyclic phosphate	4.27982	C02353	HMDB0011616		Nucleosides,nucleotides,and analogues	Purine nucleotides	Cyclic purine nucleotides	2',3'-cyclic purine nucleotides	0.0150513	ng/g	33.7971	28.4659	30.2201	27.6868	33.5774	31.9292	22.0815	23.2602	38.5396	35.1277	33.3424	28.1786	24.394	31.7605	28.9117	28.7973	27.641	35.7348	29.6964	27.8083	18.8479	36.4766	28.9396	26.4833	37.4505	39.3829	22.3208	35.1552	21.2598	30.8311	42.5011	33.1247	33.5375	14.3857	21.2756	19.1273	17.2545	25.9105	26.6237
Adenosine diphosphate ribose(ADP-ribose)	8.79661	C00301	HMDB0001178		Nucleosides,nucleotides,and analogues	Purine nucleotides	Purine nucleotide sugars	Purine nucleotide sugars	0.053516	ng/g	111399	115731	62361.1	93846.3	161209	76010	96127.8	158919	139765	95026.3	108513	102292	37279.1	109196	167933	148515	44185.2	114202	57662.1	33395.6	60238.3	141845	86048.6	87253.4	222093	137062	132044	153638	60646.7	46003.4	98753	98636.8	79096.6	81761.3	104257	119396	196937	123352	141564
Adenosine monophosphate (AMP)	8.84984	C00020	HMDB0000045	Cytoplasm	Nucleosides,nucleotides,and analogues	Purine nucleotides	Purine ribonucleotides	Purine ribonucleoside monophosphates	0.0465852	ng/g	313740	316342	243199	281368	338734	266765	298950	294735	346326	289754	308601	310278	167061	348287	444161	305860	237133	278493	232878	224290	264143	327985	281818	251527	360817	346230	331016	316875	199107	231747	305849	330357	269055	344428	238850	343466	362175	253773	289703
Adenosine-3',5'-cyclic monophosphate(cAMP)	4.28083	C00575	HMDB0000058	Cytoplasm	Nucleosides,nucleotides,and analogues	Purine nucleotides	Cyclic purine nucleotides	3',5'-cyclic purine nucleotides	0.106193	ng/g	465.948	489.667	448.507	434.891	554.451	538.935	389.881	379.311	570.149	436.282	561.833	295.529	311.452	642.416	512.254	492.545	383.623	602.985	434.008	373.414	347.989	598.015	417.206	376.353	611.184	571.506	428.188	606.925	456.921	542.771	674.067	481.982	482.551	297.936	333.888	445.15	395.249	313.252	445.683
Adenosine-5'-diphosphate(ADP)	9.33261	C00008	HMDB0001341		Nucleosides,nucleotides,and analogues	Purine nucleotides	Purine ribonucleotides	Purine ribonucleoside diphosphates	0.0428656	ng/g	4897.68	4532.1	7413.06	6237.14	5152.84	5248.97	5906.43	5346.97	4096.31	4849.9	6310.59	4333.91	6095.93	4325.49	3662.59	4044.38	7892.41	5039.39	8858.39	7862.05	9660.64	3979.64	7237.66	4070.63	6598.42	3198.43	7061.82	3752.68	5996.86	7505.55	4238.61	3254.88	5645.23	6400.18	6574.59	5005.72	3233.63	7244.11	6066.39
Adenosine-5'-triphosphate(ATP)	9.71512	C00002	HMDB0000538	Cytoplasm	Nucleosides,nucleotides,and analogues	Purine nucleotides	Purine ribonucleotides	Purine ribonucleoside triphosphates	0.0165371	ng/g	157952	254528	200951	152342	143277	209217	156642	128201	247421	103519	117721	163147	353326	271524	199671	193590	255687	144616	143606	259895	159181	174213	106276	169697	66821.1	212083	97847.7	196355	28060.2	152617	359217	296976	341718	60785.2	66001.6	158062	213200	88849.8	79568.4
Adipic acid	2.74621	C06104	HMDB0000448	Cytoplasm	Lipids and lipid-like molecules	Fatty Acyls	Fatty acids and conjugates	Medium-chain fatty acids	0.0502996	ng/g	14.5717	9.25829	10.8957	14.7146	16.8145	12.2738	10.5687	15.6053	14.4129	15.0628	15.785	13.026	10.2879	7.99539	9.13356	9.61628	9.96021	13.2605	10.3614	10.0007	11.2192	11.6744	11.7564	24.2086	17.7678	20.3253	13.5234	15.6413	14.7305	14.1371	9.74856	10.4789	10.4137	12.0979	10.4826	9.28075	14.0178	11.474	13.5546
ADP-glucose	8.93752	C00498	HMDB0006557		Nucleosides,nucleotides,and analogues	Purine nucleotides	Purine nucleotide sugars	Purine nucleotide sugars	0.174334	ng/g	1274.83	1422.78	1225.16	1606.28	1403.61	1578.97	1639.84	1575.19	1393.36	1056.42	1249.23	1400.31	1323.28	1405.11	1664.92	1297.8	1217.82	1251.03	1126.62	1305.17	1586.64	1239.83	2344.18	1254.48	1501.68	1388.64	1222.75	1501.37	2313.96	1228.48	1433.34	1340.1	1420.77	1467.97	1877.14	1793.47	1673.49	1249.82	1989.7
AICAR	8.95107	C04677	HMDB0001517		Nucleosides,nucleotides,and analogues	Imidazole ribonucleosides and ribonucleotides	1-ribosyl-imidazolecarboxamides	1-ribosyl-imidazolecarboxamides	0.124535	ng/g	6802.58	9086.6	7985.53	5281.28	7213.44	7527.23	9146.92	7340.29	7131.28	6152.77	7630.15	6296.1	9581.52	10612.3	7282.41	8870.2	7290.36	8513.73	5506.54	10631.5	4971.06	4875.42	4976.35	6302.29	7373.96	8933.39	5618.65	6927.78	4124.29	6042.83	7672.42	12269.4	11978.9	8549.49	6234.85	9824.41	9132.3	6680.65	7277.44
Alanine	6.58758	C00041	HMDB0000161	Cytoplasm	Organic acids and derivatives	Carboxylic acids and derivatives	Amino acids,peptides,and analogues	Alanine and derivatives	0.00729811	ng/g	87103.3	87488.1	91169.1	90355.9	92170.2	91609.4	89191.4	90414	89167.3	80662.9	87886.6	90696.2	90794.5	88483.2	79856.4	90818.3	85330.1	92783.4	89904.4	96658.5	84458.6	95223.9	93664.8	88076.3	95295.7	93216.3	89150.8	91018.2	95653.7	96973.4	82912.1	90898.2	84518.7	97816.8	86616.2	87813.7	91720.9	95089.6	86701.7
Alanylglutamine	7.04459		HMDB0028685		Organic acids and derivatives	Carboxylic acids and derivatives	Amino acids,peptides,and analogues	Peptides	0.0925928	ng/g	34.9122	25.0126	33.0505	40.666	42.8532	39.2295	57.6363	37.1553	31.4027	23.5612	48.4308	36.2541	27.3694	20.7931	27.4524	24.4355	25.5704	29.5434	33.402	43.686	39.9832	35.6557	40.2442	46.7808	45.6524	39.6706	47.5458	38.5441	45.5221	40.738	30.5484	40.1092	45.4747	87.7563	41.7421	55.5722	29.6239	35.4174	62.9301
Allantoic acid	7.74502	C00499	HMDB0001209		Organic acids and derivatives	Carboxylic acids and derivatives	Amino acids,peptides,and analogues	N-carbamoyl-alpha amino acids	0.0544894	ng/g	1053.77	1080.95	863.673	1255.8	1162.68	917.038	1030.36	1038.39	1190.54	730.363	1299.01	995.172	828.326	987.745	1119.94	1387.78	969.18	898.81	584.209	1002.49	1305.5	1185.48	1362.15	1170.07	1376.67	872.891	1085.1	1316.06	788.201	935.452	1090.6	853.897	1373.44	1077.8	742.587	927.595	833.951	920.189	1425.32
Allantoin	2.74623	C01551	HMDB0000462	Cytoplasm	Organoheterocyclic compounds	Azoles	Imidazoles	Imidazoles	0.197683	ng/g	6144.87	6272.19	7490.27	6465.4	5511.13	5923.64	6078.53	5874.42	7691.71	5249.74	5698.22	5939.82	5376.31	6167.26	6622.26	6922.93	8601.42	6839.42	7603.14	6917.08	6376.38	6312.78	5508.91	7663.53	4807.82	6605.51	5109.2	5521.99	6188.59	5349.86	6369.04	5787.08	6598.16	4845.24	7842.16	5028.56	5429.89	5520.3	6162.82
Alloisoleucine	3.73627		HMDB0000557	Cytoplasm	Organic acids and derivatives	Carboxylic acids and derivatives	Amino acids,peptides,and analogues	Isoleucine and derivatives	0.0271956	ng/g	17227	16703.8	18126.6	21911.6	24221.6	20544.7	26309.6	23376.6	15492.1	14966	17681.2	20768.7	14258.1	14885.7	18892.6	18778.6	16171	20493	16893.9	18948.5	22224.2	19412	22417.3	23592.8	25192.2	21364.2	30112.6	20217.5	27416	21988.4	15515.1	17259.4	16626.4	36487.8	21313.1	30811.3	26504.4	23007.9	22674.7
Alpha-Hydroxyisobutyric acid	2.69768		HMDB0000729	Cytoplasm	Organic acids and derivatives	Hydroxy acids and derivatives	Alpha hydroxy acids and derivatives	Alpha hydroxy acids and derivatives	0.0219025	ng/g	1165.03	1038.97	1315.32	1384.01	1628.48	1514.93	1301.3	1350.77	1311.97	797.002	1474.69	1076.46	887.285	1060.93	945.769	1261.89	1342.06	1042.8	1446.24	1430.17	1621.78	1205.7	1396.29	1312.29	1547.31	1285.21	2152.65	1528.75	1533.42	1739.34	1403.32	1383.64	1295.26	1266.52	1305.33	1338.1	1513.97	1217.85	1345.01
Alpha-Linolenic acid	11.0945	C06427	HMDB0001388	Cytoplasm	Lipids and lipid-like molecules	Fatty Acyls	Lineolic acids and derivatives	Lineolic acids and derivatives	0.0369758	ng/g	148.393	127.423	131.507	190.694	168.529	141.538	129.866	185.809	169.927	133.068	139.044	151.535	112.065	101.29	169.441	126.895	109.34	137.703	124.54	154.446	180.152	199.763	199.214	183.649	194.477	258.668	21.7074	199.263	131.278	183.191	92.1166	159.565	114.372	140.471	213.845	50.7769	214.476	134.259	186.909
Aminoadipic acid	7.31788	C00956	HMDB0000510	Cytoplasm	Organic acids and derivatives	Carboxylic acids and derivatives	Amino acids,peptides,and analogues	L-alpha-amino acids	0.0560727	ng/g	3685.5	3449.41	3784.05	3765.44	3563.27	4047.08	3304.3	4560.35	3263.44	3850.18	3790.14	3838.24	3920.31	2934.32	3230.34	3712.68	3757.37	3890.71	3943.62	3544.49	3249.53	3688.07	4553.82	3570.36	3865.04	3885.15	2917.61	3585.27	4592.07	4315.2	3665.96	3615.11	3122.53	3290.29	3768.98	3035.39	3660.97	4209.47	3935.15
Aminocaproic acid	6.62028	C02378	HMDB0001901	Extracellular	Lipids and lipid-like molecules	Fatty Acyls	Fatty acids and conjugates	Medium-chain fatty acids	0.0403344	ng/g	281498	297193	302343	289009	294381	295814	290946	294372	297775	257934	280214	290066	299260	300443	287860	301211	295336	309762	296834	307439	274472	292926	294389	294248	285134	304752	288545	299092	299892	302477	297541	283346	279081	307200	277627	299875	304671	297247	278876
Anandamide	10.8544	C11695	HMDB0004080	Extracellular,Membrane	Organic nitrogen compounds	Organonitrogen compounds	Amines	N-acylethanolamines	0.0942304	ng/g	3949.4	4142.11	4161.96	4260.11	4444.47	4696.68	3403.48	3930.2	3830.8	3992.98	3622.55	4351.26	4005.32	3907.28	2934.6	5721.24	3681.27	5264.52	3606.84	4095.19	4285.29	3792.81	2967.75	5994.59	3818.16	5913.04	3859.98	4186.71	7372.29	3865.67	3988.24	3560.52	3248.59	4208.98	2591.87	3564.49	3659.73	4461.03	4645.11
Aniline-2-sulfonate	1.18657	C06333	HMDB0304940						0.658918	ng/g	2.73519	2.70188	3.1435	4.91688	3.41664	2.24178	2.91651	3.72651	2.28983	3.06848	2.80463	2.77781	3.39763	3.63778	1.51987	2.25224	2.33491	5.33814	1.65133	3.24962	2.1669	9.54447	5.71343	2.24271	2.49129	2.26071	2.5417	6.37284	2.47495	5.10561	0.471655	0.914917	3.53436	3.44167	2.67883	2.01116	2.11551	4.09814	2.297
Anserine	8.07312	C01262	HMDB0000194	Cytoplasm	Organic acids and derivatives	Peptidomimetics	Hybrid peptides	Hybrid peptides	0.0757884	ng/g	4113.13	4650.25	4987.12	5151.7	4381.84	4849.58	4721.78	5689.54	3667.31	4563.3	3974.69	4247.21	5378.86	4776.96	4050.3	4394.88	5442.29	5119.54	4710.97	4675.67	4597.56	4589.52	5261.93	6157.8	4431.07	4433.53	3453.56	5209.22	4540.42	5125.96	4417.89	5314.04	4405.66	6160.62	4281.74	4039.1	5519.28	4866.61	5095.57
Arachidonic acid	11.3596	C00219	HMDB0001043	Cytoplasm	Lipids and lipid-like molecules	Fatty Acyls	Fatty acids and conjugates	Long-chain fatty acids	0.0381924	ng/g	48095.8	49463.8	42597.1	45301.6	53566.8	52373.6	47698.2	55041.4	47196.7	36614.2	49070	59502.2	47962.9	52102.7	45882.1	51907.5	39458.1	42664.2	38978.1	49287.9	44855.7	45570.3	39428	51352.6	51497	69029.1	48605.8	45135.5	60955.6	49172.3	49265	50101.6	53938.3	52288.9	37057.4	47508.2	54498.2	73164.4	44314.1
Arginine	9.15601	C00062	HMDB0000517	Cytoplasm	Organic acids and derivatives	Carboxylic acids and derivatives	Amino acids,peptides,and analogues	L-alpha-amino acids	0.0423286	ng/g	21883.2	18049.3	21186.7	22727	24876.3	24212	24022.4	23936.7	20748.9	19593	22341.5	24849.4	17823.6	16186.3	18942.6	19244.8	22701.9	24546.2	17032	20466.5	18714	22054.2	26923.5	23216.5	27193.7	22892.6	25605.7	23813.1	26255	26421.1	20215	23956.8	19248.1	32494	19015.3	25332.3	26515.6	23191.4	23550.1
Argininosuccinic acid	9.49724	C03406	HMDB0000052	Cytoplasm	Organic acids and derivatives	Carboxylic acids and derivatives	Amino acids,peptides,and analogues	Aspartic acid and derivatives	0.115351	ng/g	4769.72	3130.62	5206.72	7516.14	7322.61	6605.22	7809.65	6625.43	3971.34	4564.82	4993.51	5549.19	3317.67	2227.6	4006.81	2970.4	5188.98	6566.24	5842.78	3228.89	7327.54	5875.11	8830.54	8031.38	7948.78	5046.2	9702.49	6592.95	10924.7	8690.16	3090.95	3715.09	3661.49	12802	7037.03	7738.06	8271.63	6684.65	6357.43
Asparagine	7.41801	C00152	HMDB0000168	Cytoplasm	Organic acids and derivatives	Carboxylic acids and derivatives	Amino acids,peptides,and analogues	Asparagine and derivatives	0.0499272	ng/g	18780.3	15690.4	20103.5	23126.7	23178.9	22240.4	22226.2	27421.7	17245.6	18523	18249.5	21103.1	15625.5	13068.4	17874.6	16193	18044.7	22574.4	18909.5	20885.4	22030.8	21246	23277.5	25952.3	26361.4	24017.7	20871.7	21464.9	27540.1	23905.7	16550.5	20965.2	16676.7	29513.2	21024.2	21690.8	24999.8	25327	27301.3
Aspartic acid	8.35018	C00049	HMDB0000191	Cytoplasm	Organic acids and derivatives	Carboxylic acids and derivatives	Amino acids,peptides,and analogues	Aspartic acid and derivatives	0.0147526	ng/g	1.48378e+06	1.3625e+06	1.4114e+06	1.39906e+06	1.46873e+06	1.43646e+06	1.34072e+06	1.58276e+06	1.47679e+06	1.47162e+06	1.38402e+06	1.6027e+06	1.38413e+06	1.31156e+06	1.39832e+06	1.356e+06	1.40846e+06	1.4014e+06	1.47492e+06	1.36084e+06	1.23634e+06	1.52649e+06	1.39871e+06	1.4347e+06	1.57649e+06	1.63341e+06	1.3132e+06	1.3518e+06	1.47767e+06	1.33135e+06	1.40769e+06	1.52911e+06	1.33214e+06	1.36291e+06	1.27364e+06	1.39419e+06	1.52398e+06	1.29673e+06	1.47692e+06
Aspartylphenylalanine	2.99081		HMDB0000706		Organic acids and derivatives	Carboxylic acids and derivatives	Amino acids,peptides,and analogues	Peptides	0.0496812	ng/g	19.3195	20.5214	24.6489	36.7124	25.2511	25.5428	20.4173	27.8198	25.6302	22.747	24.6239	4.2771	21.6344	17.7685	24.7235	17.9592	19.5588	25.664	26.6536	26.7191	29.0593	24.6281	64.9672	28.195	33.2156	26.5678	13.8316	27.3892	27.652	26.6017	23.0712	24.8465	24.0962	31.7936	19.2273	6.55207	28.779	31.3535	29.4426
Asymmetric dimethylarginine	8.6019	C03626	HMDB0001539		Organic acids and derivatives	Carboxylic acids and derivatives	Amino acids,peptides,and analogues	Arginine and derivatives	0.127907	ng/g	2674.18	2199.1	2615.42	2549.07	2777.08	2930.01	2969.17	2951.93	2566.59	2433.37	2875.43	2821.31	2086.83	1927.99	2139.14	2642.43	2534.89	2980.02	2258.92	2687.87	2070.78	2635.47	2671.83	2818.2	2950.96	2954.91	2580.01	2622.44	3771.77	2531.83	2534.87	2881.56	2560.6	3652.21	2550.59	3113.27	2987.1	2837.91	3505.9
Azelaic acid	5.53997	C08261	HMDB0000784		Lipids and lipid-like molecules	Fatty Acyls	Fatty acids and conjugates	Medium-chain fatty acids	0.125641	ng/g	6.1583	5.44937	5.8932	11.067	10.9598	7.052	6.88594	9.07662	6.13689	6.2716	6.76461	5.46009	7.81368	5.1379	4.50582	4.34007	4.46689	7.07005	5.8709	6.16494	7.53116	5.92764	8.38785	22.4212	8.03439	19.4831	6.24552	10.0763	10.8043	5.81639	5.62831	5.95901	6.55386	9.01152	5.39298	6.58539	6.6346	6.63864	7.14677
Beta-Alanine	6.60571	C00099	HMDB0000056	Cytoplasm	Organic acids and derivatives	Carboxylic acids and derivatives	Amino acids,peptides,and analogues	Beta amino acids and derivatives	0.0211008	ng/g	113681	114569	117331	115675	118507	118132	113662	119639	114431	107414	112002	120874	120506	115326	107121	115326	111104	120367	116195	121659	111092	118727	118945	113937	120259	123747	112663	117360	123076	123108	111215	115131	107888	120160	113394	113205	119171	123790	113960
Beta-Glycerophosphoric acid	8.89698	C02979	HMDB0002520		Lipids and lipid-like molecules	Glycerophospholipids	Glycerophosphates	Glycerophosphates	0.0490056	ng/g	13129.7	14179.3	10036.5	13374.9	14995.3	11969.4	11285.3	19153.4	12276.5	12562.8	12473.4	15206.1	7863.63	10598.4	26242.6	12012.8	8612.3	13183	9467.08	8883.7	10345.4	18161.8	9909.28	15083.2	14650.7	15891.2	13905.2	15534.3	10618.7	10462.4	9521.71	17274.6	9995.48	10518.7	12437.8	12189.1	17238.3	12088.8	13257.3
Betaine	4.19119	C00719	HMDB0000043	Cytoplasm	Organic acids and derivatives	Carboxylic acids and derivatives	Amino acids,peptides,and analogues	Alpha amino acids	0.0724671	ng/g	3758.37	3877.66	5383.36	4735	4172.31	4663.69	3042.21	3400.87	5422.58	3181.63	3614.81	2814.45	3559.07	4969.43	3433.67	3548.47	5464.21	5896.83	5382.19	4790.19	4735.07	4972.07	4463.06	4769.79	3674.63	4025.11	4603.13	4386.39	4544.88	5250.8	4457.65	4401.41	4657.13	2495.56	3733.31	1282.86	2434.86	3915.31	3663.28
Biliverdin	8.43382	C00500	HMDB0001008	Cytoplasm,Membrane,Nucleus	Organoheterocyclic compounds	Tetrapyrroles and derivatives	Bilirubins	Bilirubins	0.0389439	ng/g	1811.28	2010.21	2563.03	2162.53	2057.75	2150.78	1941.68	2341.42	1672.11	1727.28	1966.25	1879.47	2418.85	2449.5	1333.45	1839.02	2919.21	2294.4	2878.81	2159.69	2162.53	2162.53	2162.53	2162.53	1987.66	1958.06	2467.57	1817.7	2001.35	1964.22	2522.19	2115.37	2312.02	1736.85	1755.16	1962.69	2110.25	1918.39	2083.37
Butyrylcarnitine	2.50533	C02862	HMDB0002013	Extracellular,Membrane	Lipids and lipid-like molecules	Fatty Acyls	Fatty acid esters	Acyl carnitines	0.0755933	ng/g	127.147	91.4885	98.1477	126.804	174.5	110.404	96.1027	118.346	123.937	102.063	185.28	97.3099	114.94	61.8431	117.226	71.9448	95.9584	88.4769	132.264	75.8919	129.041	124.078	142.851	111.246	392.81	92.8565	98.1497	114.185	135.692	125.581	97.3875	82.955	79.4877	72.8918	116.097	115.934	101.648	127.892	141.708
Caffeine	3.50632	C07481	HMDB0001847	Cytoplasm	Organoheterocyclic compounds	Imidazopyrimidines	Purines and purine derivatives	Xanthines	0.132533	ng/g	1.03498	0.977672	1.03922	0.995229	1.0438	1.05585	1.00019	1.30721	1.03058	1.04481	1.00162	1.06292	1.3867	0.797497	0.918397	0.808092	0.841941	1.03271	1.15059	1.13164	0.696507	1.04236	1.1273	1.11475	1.12726	1.11113	0.845227	1.09161	1.08771	1.05644	1.10371	0.975553	0.940016	0.989931	1.15915	0.911685	0.967213	1.40943	1.03101
Carnitine	6.70319	C00318	HMDB0000062	Cytoplasm	Organic nitrogen compounds	Organonitrogen compounds	Quaternary ammonium salts	Carnitines	0.0419347	ng/g	17799	18130.4	19762.7	19316.5	18460.8	19244.7	18626.3	18707.7	18595.8	17758.4	16768.8	18073	17409.9	16322.2	18774.7	20014.7	20217.9	20180.4	18509.2	20143.5	19684.8	18997.7	19413.9	19169.6	17539.6	20342.7	16994.9	18966.1	17928.9	20429.1	19675.2	18945.7	18774.3	19139.8	18231	18360.2	18952.6	18367.8	18440.8
Carnosine	8.27733	C00386	HMDB0000033	Cytoplasm	Organic acids and derivatives	Peptidomimetics	Hybrid peptides	Hybrid peptides	0.0389176	ng/g	14731	13787.3	16161.2	15936.6	14856.2	15832.5	16850.2	18888.4	10586.2	18431.9	13699.9	16206	15516.7	10555.4	16429.4	12647.7	18309.7	13137.6	16144.4	17053.1	14653.7	13699.3	15796.8	19596.5	15650.1	17827.9	11321.8	14625.1	21044.5	15370.2	10706.8	16208.4	12780.3	19596.1	17260.5	17764	15160.9	18982.5	17208.6
CDP-Ethanolamine	9.16894	C00570	HMDB0001564		Nucleosides,nucleotides,and analogues	Pyrimidine nucleotides	Pyrimidine ribonucleotides	CDP-ethanolamines	0.0840724	ng/g	92413.8	114926	87783.7	95750.4	90144.5	111092	104274	82457.1	100547	81051.5	98890.6	89166.4	135170	111577	120168	92790.4	92833.5	97122.2	83517.5	77661.5	96023.3	82831.7	111684	92462.4	87519.3	70327.9	92325.2	110406	140913	87202.9	119792	96461	81625.6	90966.6	122906	121597	94631.6	66537.4	97738.6
Cellobiose	7.66509	C06422	HMDB0000055		Organic oxygen compounds	Organooxygen compounds	Carbohydrates and carbohydrate conjugates	O-glycosyl compounds	0.345057	ng/g	9232.22	7957.03	7261.25	7284.61	6700.87	15472.1	11272.4	7434.77	10268.9	5965.03	12920.9	7774.02	6731.97	9616.53	8423.66	7055.96	6286.25	8059.05	8176.64	6523.05	9764.1	6226.83	7373.16	5774.35	7573.71	8782.97	4911.59	5535.22	34333.8	9936.07	8629.25	8989.33	11069.2	12107.8	12027.2	9885.24	6857.63	7485.47	8377.59
Chenodeoxycholic acid (CDCA)	10.0034	C02528	HMDB0000518	Extracellular	Lipids and lipid-like molecules	Steroids and steroid derivatives	Bile acids, alcohols and derivatives	Dihydroxy bile acids,alcohols and derivatives	0.0524999	ng/g	111.602	8.77071e-06	22.0492	25.5522	14.1655	2.53473	27.9147	285.728	111.602	111.602	111.602	111.602	3.34971e-06	4.98958e-06	1.33505e-05	1.3393e-05	22.0492	22.0492	22.0492	22.0492	3.59606	49.0192	20.3892	29.2043	25.1284	5.96666	9.84991	15.717	2.53473	2.53474	2.53473	2.53474	76.97	17.0033	6.13966	11.546	490.278	169.864	51.2892
Cholesterol sulfate	12.1129	C18043	HMDB0000653		Lipids and lipid-like molecules	Steroids and steroid derivatives	Cholestane steroids	Cholesterols and derivatives	0.0730344	ng/g	48.2176	52.4906	39.86	41.9796	71.7172	62.9281	45.5953	71.4734	53.7521	23.3288	69.1734	46.6163	41.5349	61.5654	53.411	53.4509	32.778	40.8452	45.8539	39.9629	46.6352	29.0749	51.4806	40.7279	76.6888	85.0187	75.1079	50.0534	88.2758	76.9443	42.3347	44.1579	55.2958	63.5978	28.4794	35.0082	86.9446	52.0032	56.084
Cholic acid (CA)	9.17173	C00695	HMDB0000619	Extracellular	Lipids and lipid-like molecules	Steroids and steroid derivatives	Bile acids, alcohols and derivatives	Trihydroxy bile acids,alcohols and derivatives	0.364413	ng/g	8.55802	0.742647	0.828174	0.548883	0.528622	0.940038	13.4542	1.41171	0.985277	1.19759	31.3974	0.651875	0.819348	0.593324	0.810076	0.747841	0.970885	0.860293	0.737477	0.744038	0.585234	0.467289	0.523853	0.619156	0.658716	0.41557	0.489957	0.550245	1.01738	1.26568	0.728838	0.748253	51.4741	1.00516	0.746883	0.590854	1.10444	0.611351	3.0366
Choline	4.37578	C00114	HMDB0000097	Cytoplasm	Organic nitrogen compounds	Organonitrogen compounds	Quaternary ammonium salts	Cholines	0.0339083	ng/g	13309.9	12267.4	14140.1	14104.6	14110.2	14004.8	12298.7	17194.4	11760.2	14628.6	12685.6	14165.1	14254.9	10674.7	11740.3	12399.7	13544.4	14395.9	13816.1	14803.9	13026.9	14585.9	14446.8	14358.6	14964.7	15452.4	12331.7	13692.2	14426.8	14937.5	12077.7	14577.3	12462.9	13543.6	12439.6	10748.6	13954.7	15504.9	16814.4
cis-4-Hydroxy-D-proline	6.61492	C03440	HMDB0060460		Organic acids and derivatives	Carboxylic acids and derivatives	Amino acids,peptides,and analogues	Proline and derivatives	0.0252848	ng/g	12180	12489.6	12606.4	12506.9	12691.1	12686.7	12236.1	12489.7	12189.2	11216.9	12194.7	13119.3	13060.1	12610	11839.8	12448.4	12301	12969.2	12387.7	12767.8	11905.1	12780	12810.6	12531.9	12310.9	13217.5	12456.8	12779.1	12860.4	12934.8	12656.5	12295.3	11913.7	12680.7	11986.9	12363.3	12799.8	12957.3	11623.1
cis-Aconitic acid	9.18916	C00417	HMDB0000072	Cytoplasm	Organic acids and derivatives	Carboxylic acids and derivatives	Tricarboxylic acids and derivatives	Tricarboxylic acids and derivatives	0.0847487	ng/g	693.356	719.227	634.397	590.329	679.392	653.747	655.616	717.771	635.985	674.001	618.865	844.574	803.836	632.337	707.493	733.241	580.023	755.706	535.354	666.506	502.59	714.878	525.408	618.441	713.37	712.454	582.816	708.926	705.936	644.049	611.104	653.901	606.866	585.301	768.142	662.156	730.245	661.084	819.827
Citicoline	9.03821	C00307	HMDB0001413		Nucleosides,nucleotides,and analogues	Pyrimidine nucleotides	Pyrimidine ribonucleotides	Pyrimidine ribonucleoside diphosphates	0.147942	ng/g	38393.2	41322.5	36881.9	48222.7	43964.1	41824.6	38528.2	45701.6	44023.2	40133	36243.3	33173.4	36755.3	38378.7	48522.8	41633.1	36444.1	33526.6	50362.1	27194.9	53054.5	45650.4	51895.1	42290.7	41178.4	39288.6	52305.1	43084.6	48629.2	39852.7	35886.7	42929.9	38601.2	34073.6	43346.9	38090.9	38116	37575.3	43613.3
Citraconic acid	1.12367	C02226	HMDB0000634	Extracellular	Lipids and lipid-like molecules	Fatty Acyls	Fatty acids and conjugates	Methyl-branched fatty acids	0.612767	ng/g	402.91	466.986	481.338	444.569	414.815	496.789	438.029	466.547	331.197	438.722	418.523	423.199	576.68	451.814	386.101	453.349	334.99	496.046	454.266	640.05	423.668	435.849	452.56	466.199	451.589	428.173	329.499	450	496.789	496.789	496.789	496.789	388.598	643.078	330.718	389.721	546.634	395.238	424.786
Citramalic acid	8.24213	C00815	HMDB0000426	Cytoplasm	Lipids and lipid-like molecules	Fatty Acyls	Fatty acids and conjugates	Hydroxy fatty acids	0.0620222	ng/g	771.137	657.492	765.629	856.437	812.652	764.653	810.81	779.251	818.198	694.86	706.753	864.736	707.836	575.153	703.607	643.37	719.41	885.197	739.686	718.221	838.512	799.026	890.226	897.985	682.814	856.696	911.098	800	901.454	858.97	577.256	720.931	716.006	864.165	766.545	896.527	919.288	775.603	717.168
Citric acid	9.51129	C00158	HMDB0000094	Cytoplasm	Organic acids and derivatives	Carboxylic acids and derivatives	Tricarboxylic acids and derivatives	Tricarboxylic acids and derivatives	0.0316397	ng/g	16614.4	15303.1	15584.5	15711.5	15886	16387.6	17376.5	16515.9	14641.5	16431.1	14746.3	20638.9	19696.7	13632.1	13467.6	14416.2	15432	17375.9	14220.8	15309.4	13817.4	16697.1	15728.8	16602.6	14277.3	16266.9	16361.5	16638.6	20784.1	16198.6	13832.9	14734.9	15503.5	17584.1	19596.7	16821.7	15769.4	15135.1	18648.8
Citrulline	7.66218	C00327	HMDB0000904	Mitochondria	Organic acids and derivatives	Carboxylic acids and derivatives	Amino acids,peptides,and analogues	L-alpha-amino acids	0.0464452	ng/g	44910.1	42626.8	45758.3	47504	56898.2	49443.4	58898.5	52866.8	43708.6	42092.5	50956.3	42883.2	40405.6	48013.9	41635.2	40452.7	47833.7	56445.9	38541.7	40211.9	40438.5	49174	48077	52326.4	56131.1	49415	68034	54012.6	58433.7	50525.7	44902	43912.1	49064.8	75797.4	41060.2	69671.6	68945.8	43935.9	50868.1
Conjugated linoleic acids (CLA)	11.4153	C04056	HMDB0005048	Extracellular	Lipids and lipid-like molecules	Fatty Acyls	Lineolic acids and derivatives	Lineolic acids and derivatives	0.0653269	ng/g	9716	10679.9	9540.88	9613.24	11557.9	10498.1	10379.5	10895.2	10431.2	7989.14	9935.96	10507.7	9453.11	11062.5	10417.6	11786.3	9065.32	9702.81	8348.98	11046.4	8400.54	10073	8701.85	11277.6	10480.2	14461.2	11011.9	10278.3	12859.5	8838.82	9261.75	11032.3	11216.9	11324.3	8241.68	10735.1	12044.6	11047.4	10131.1
Cortexolone	6.93482	C05488	HMDB0000015	Cytoplasm	Lipids and lipid-like molecules	Steroids and steroid derivatives	Hydroxysteroids	21-hydroxysteroids	0.127203	ng/g	23.9483	20.9376	28.4695	18.0593	24.5335	22.881	11.8191	17.9408	33.8184	22.8977	22.9781	16.0991	27.4583	25.8201	11.89	18.582	31.5581	23.718	34.5646	24.0372	19.0066	18.7251	19.6935	14.8121	20.2158	30.5084	27.6482	19.7617	23.8945	38.1438	15.5806	13.9051	11.6407	12.4814	11.2549	11.8995	22.7373	22.3736	14.7442
Corticosterone	6.93852	C02140	HMDB0001547	Cytoplasm	Lipids and lipid-like molecules	Steroids and steroid derivatives	Hydroxysteroids	21-hydroxysteroids	0.095681	ng/g	90.4818	86.6674	109.663	70.0516	97.3351	88.0854	44.1159	70.5626	134.594	80.382	87.4669	59.4839	112.48	117.974	43.0975	73.1181	123.947	91.1537	135.439	88.1143	75.9877	70.2341	81.4895	52.495	82.7158	102.14	124.328	80.1568	84.4664	160.669	58.459	48.7471	44.1416	49.229	41.6229	41.4699	103.143	81.9577	53.2285
Creatine	6.62412	C00300	HMDB0000064	Cytoplasm	Organic acids and derivatives	Carboxylic acids and derivatives	Amino acids,peptides,and analogues	Alpha amino acids and derivatives	0.0579883	ng/g	40476.8	39147.9	37451.4	35265.2	35105.7	38634.7	31862.4	38571.4	36532.7	43231.9	36383.4	45759.3	52695.8	36546.9	31262.3	36086.6	36147.4	37599.9	37554.3	38504.1	30211.2	38957.8	36995.9	34896.1	37011.6	38948.7	29605.6	34856.8	40295.5	39461.8	36120.2	38661.2	37218.5	30230.3	32969.1	27031.6	29936.5	46790	37504.6
Creatinine	2.16742	C00791	HMDB0000562	Cytoplasm	Organic acids and derivatives	Carboxylic acids and derivatives	Amino acids,peptides,and analogues	Alpha amino acids and derivatives	0.046591	ng/g	2606.94	2860.42	2635.84	2755.54	2641.58	2718.15	2742.65	2625.31	2839.03	2427.58	2512.63	2648.53	2727.38	2866.14	2959.06	2889.08	2566.65	2624.59	2764.39	2587.74	2744.13	2777.69	2742.16	2758.19	2572.78	2700.86	2718.22	2574.48	2866.08	2682.07	2691.24	2633.21	2663.21	2645.35	2783.51	2878.53	2651.43	2690.97	2633.73
Cystathionine	8.95107	C02291	HMDB0000099		Organic acids and derivatives	Carboxylic acids and derivatives	Amino acids,peptides,and analogues	L-cysteine-S-conjugates	0.117529	ng/g	128875	117965	115771	113328	124930	138768	146487	132996	130901	121701	137986	124910	113739	90646.6	146194	121279	130186	98276.8	105427	129193	113727	117572	107139	114874	127924	141014	113898	116884	171030	130109	103522	150411	151748	158446	114160	161594	136118	107639	156377
Cysteic acid	7.66502	C00506	HMDB0002757		Organic acids and derivatives	Carboxylic acids and derivatives	Amino acids,peptides,and analogues	Alpha amino acids	0.222471	ng/g	945.24	938.09	911.566	917.806	1147.57	1023.28	1070.37	942.357	868.401	775.367	848.471	1288.72	918.295	899.426	938.723	995.916	789.846	1093.18	893.482	869.754	856.549	929.605	959.005	926.067	1220.55	1065.95	1289.52	1014.25	956.224	1186.65	982.698	967.561	1117.35	1444.11	782.378	937.657	898.063	948.343	1076.01
Cystine	8.65852	C00491	HMDB0000192	Cytoplasm	Organic acids and derivatives	Carboxylic acids and derivatives	Amino acids,peptides,and analogues	L-cysteine-S-conjugates	0.0219142	ng/g	186307	171958	167530	203917	221139	188957	209106	242875	187154	149526	204848	203701	166958	130028	215530	175316	160233	176002	140887	192998	171164	189664	183822	271019	255952	226188	197326	205089	160570	254147	153560	187551	205844	255894	170855	203831	224155	174942	283093
Cytidine	3.58356	C00475	HMDB0000089		Nucleosides,nucleotides,and analogues	Pyrimidine nucleosides		Pyrimidine nucleosides	0.0268214	ng/g	15153.8	14675.3	16622.3	15832.7	16565.3	15720.6	17785.4	17953.4	13264.3	16021.7	16619.2	14710.1	12489.4	15226.1	13506.7	17478.8	18163.9	17955.7	13254.1	17115.6	14557.5	15241.4	14005.9	19526.1	16643	18103.5	15574.1	15940.5	17319.9	16248	15076	14238.5	14828.3	22750.9	15265	18297.4	17010.9	17373.6	18585.1
Cytidine 5'-diphosphate(CDP)	9.77709	C00112	HMDB0001546		Nucleosides,nucleotides,and analogues	Pyrimidine nucleotides	Pyrimidine ribonucleotides	Pyrimidine ribonucleoside diphosphates	0.0319023	ng/g	2552.56	2136.54	3600.54	3692.84	2072.35	3377.14	4346.95	1920.05	2514.8	1811.09	2770.07	3114.3	4583.1	1643.13	1036.22	1283.69	4881.51	1556.5	3407.3	4556.87	5593.74	1175.13	4860.93	3141.57	1314.86	1733.34	2671.66	2569.54	3153.13	5472.65	2550.86	2331.92	3770.31	5181.88	3593.44	4842.18	1565.47	2297.45	2860.52
Cytidine monophosphate(CMP)	9.15601	C00055	HMDB0000095		Nucleosides,nucleotides,and analogues	Pyrimidine nucleotides	Pyrimidine ribonucleotides	Pyrimidine ribonucleoside monophosphates	0.11252	ng/g	2600.24	3199.87	2981.92	2653.35	2746.58	2744.91	2552.35	2442.35	2896.01	2213.21	2956.82	2334.94	2793.8	3726.57	3210.34	3068.76	2901.57	2516.43	3097.4	3412.3	3044.99	2521.36	2834.6	2212.45	2899.75	2816.49	2463.69	2806.39	2039.03	3023.01	3050.3	2867.31	3015.49	2751.48	2422.46	2019.97	2592.44	2353.76	2432.33
Cytidine triphosphate	10.1394	C00063	HMDB0000082		Organic oxygen compounds	Organooxygen compounds	Carbohydrates and carbohydrate conjugates	Pentose phosphates	0.0262307	ng/g	1269.71	1555.77	1722.12	1266.63	1734.43	2869.66	1088.51	742.729	2305.53	469.691	650.416	1653.22	3626.8	1331.93	576.455	687.916	2421.05	577.052	1250.89	2639.51	1280.43	1037.93	1007.4	1740.78	1713.88	2961.1	514.129	1748.61	3485.75	2245.64	3266.27	2480.97	2245.58	382.272	326.541	1399.65	1013.84	704.65	572.091
Cytosine	2.75947	C00380	HMDB0000630		Organoheterocyclic compounds	Diazines	Pyrimidines and pyrimidine derivatives	Pyrimidones	0.0370704	ng/g	294.704	251.882	335.611	287.905	263.572	291.703	269.98	328.878	229.543	320.87	285.325	343.079	359.676	240.633	181.551	225.667	340.519	279.78	298.988	423.158	249.596	255.524	299.197	347.304	261.738	286.734	251.904	253.913	324.455	282.496	270.227	289.634	273.537	310.699	245.288	250.396	270.703	412.573	357.551
D-2-Hydroxyglutaric acid	8.2539	C01087	HMDB0000606	Cytoplasm	Organic acids and derivatives	Hydroxy acids and derivatives	Short-chain hydroxy acids and derivatives	Short-chain hydroxy acids and derivatives	0.0618003	ng/g	15147.2	13868.6	16799.9	20053.1	17805.3	17370.8	17917.2	17991.9	14007.4	15290.9	15446.3	15844.2	13819.8	11273.1	16535	13846.6	17048.3	17166.6	17699.7	15285.2	21818.7	19095.7	20404.6	18893.4	16658.8	16642.7	20340.8	17578.7	21896.4	19523.8	13239.9	14823.2	14657.3	20455.1	18251.5	18305.2	20205.7	17603	17509.9
D-Arabinose	3.67057	C00216	HMDB0029942	Cytoplasm,Extracellular	Organic oxygen compounds	Organooxygen compounds	Carbohydrates and carbohydrate conjugates	Pentoses	0.0710803	ng/g	181715	166119	165003	174959	164341	158321	140410	185588	281894	175274	134977	134714	204672	99665.4	230897	129244	129143	184744	166481	179646	183732	142373	162180	211551	185189	228410	119046	124721	149012	134300	123275	226695	170288	104821	164426	122105	162986	224283	157404
Decanoylcarnitine	7.72554		HMDB0000651	Extracellular	Lipids and lipid-like molecules	Fatty Acyls	Fatty acid esters	Acyl carnitines	0.0977767	ng/g	6.04069	6.64474	5.39222	4.29379	5.0332	6.25428	4.00736	3.15594	9.57155	6.01733	4.34978	4.22411	11.7086	5.58165	4.82505	4.46367	5.32828	3.19763	8.16091	4.88207	5.19865	4.51874	4.00778	3.45	4.17589	5.51994	4.33145	6.10552	4.56532	9.36502	6.24292	4.84385	3.88296	2.89552	4.16496	5.08601	4.16661	2.57772	3.08956
Deoxyadenosine	2.09394	C00559	HMDB0000101		Nucleosides,nucleotides,and analogues	Purine nucleosides	Purine 2'-deoxyribonucleosides	Purine 2'-deoxyribonucleosides	0.0990705	ng/g	15.8248	14.8994	12.7372	12.7957	9.77138	15.3459	9.58825	15.0259	10.0123	19.4697	12.2486	21.5687	35.5468	7.57271	5.85222	10.6258	12.6299	10.3246	13.8343	14.16	9.24951	14.346	18.0919	9.49523	10.8556	10.4438	8.14536	9.64078	16.8595	20.0075	10.5541	13.9626	11.9691	10.5965	11.4429	4.34453	7.00846	27.6176	12.7564
Deoxycytidine	2.68758	C00881	HMDB0000014		Nucleosides,nucleotides,and analogues	Pyrimidine nucleosides	Pyrimidine 2'-deoxyribonucleosides	Pyrimidine 2'-deoxyribonucleosides	0.155226	ng/g	324.969	382.704	413.383	340.359	380.197	317.589	436.079	403.798	318.857	315.816	322.568	342.638	263.577	432.918	386.075	448.246	370.39	460.016	324.598	498.527	424.173	313.747	225.767	397.747	398.289	334.758	440.556	347.186	390.222	304.451	318.812	256.87	275.85	537.427	433.533	497.507	415.199	316.791	381.231
Deoxycytidine triphosphate (dCTP)	9.52311	C00458	HMDB0000998	Cytoplasm	Nucleosides,nucleotides,and analogues	Pyrimidine nucleotides	Pyrimidine deoxyribonucleotides	Pyrimidine 2'-deoxyribonucleoside triphosphates	0.139056	ng/g	95.8118	105.859	113.076	152.008	124.238	99.9504	108.944	93.5062	100.158	97.4749	87.5179	98.0968	108.519	119.269	122.414	73.2355	106.084	136.32	94.4816	115.421	217.581	112.06	134.142	144.247	88.626	117.705	141.48	149.14	112.088	111.548	85.3977	90.7674	114.095	121.959	102.367	97.3568	129.478	70.5269	66.4862
Deoxycytidine-diphosphate	9.31192	C00705	HMDB0001245		Organic oxygen compounds	Organic oxoanionic compounds	Organic pyrophosphates	Organic pyrophosphates	0.0182027	ng/g	567.313	593.001	590.18	554.613	560.601	604.65	552.659	594.93	573.054	555.319	608.287	532.594	584.382	579.235	562.865	645.523	564.107	585.062	619.727	591.823	507.316	593.357	566.843	550.936	619.463	592.477	468.502	561.963	592.071	678.719	587.233	560.579	554.305	585.12	532.759	538.451	580.384	620.848	582.629
Deoxyguanosine	3.16013	C00330	HMDB0000085		Nucleosides,nucleotides,and analogues	Purine nucleosides	Purine 2'-deoxyribonucleosides	Purine 2'-deoxyribonucleosides	0.127276	ng/g	206.23	222.699	203.587	228.485	211.292	181.652	193.365	214.127	203.197	160.801	248.424	212.499	209.948	159.744	301.926	219.179	230.534	215.962	164.053	203.801	180.645	309.888	188.038	235.368	205.549	228.178	211.771	199.67	191.161	215.67	163.214	156.564	172.583	198.423	199.49	202.963	236.987	184.984	215.983
Deoxyuridine	1.59568	C00526	HMDB0000012		Nucleosides,nucleotides,and analogues	Pyrimidine nucleosides	Pyrimidine 2'-deoxyribonucleosides	Pyrimidine 2'-deoxyribonucleosides	0.0502639	ng/g	4341.15	4053.33	3199.41	3268.37	3373.57	4189.77	4178.56	3887.11	4503.47	4074.31	3701.39	5085.43	4470.28	3538.14	3776.86	4428.03	3189.74	3007.45	3680.32	2920.14	3194.52	3087.85	3458.8	3332.33	2921.54	3594.91	3402.03	3575.8	3839.18	4033.1	4091.56	4795.25	4780.67	3710.88	4495.38	3727.32	3328.13	4610.95	3743.83
D-Fructose	4.24751	C02336	HMDB0000660	Extracellular	Organic oxygen compounds	Organooxygen compounds	Carbohydrates and carbohydrate conjugates	C-glycosyl compounds	0.0544031	ng/g	403967	466917	357048	332390	356047	396682	601384	223527	509972	394237	477569	234090	374901	521097	550381	421289	274722	283880	533650	335939	452659	309171	334394	233334	424706	248266	401693	349523	380674	353973	368643	483440	738125	508480	671960	486972	226882	150782	263908
D-glucosamine 1-phosphate	9.53049	C06156	HMDB0001109		Organic oxygen compounds	Organooxygen compounds	Carbohydrates and carbohydrate conjugates	Monosaccharide phosphates	0.0279717	ng/g	21327.6	16450.9	16749.2	18524	23518.4	21371.9	27102.4	17147.3	13631.6	21718.7	29442	20517.9	14596.2	15973.7	19961.1	15272.6	13535.6	23192.3	17466.3	12802.6	20760.2	14536.7	20398.9	18400.4	36258.6	11309	26182.9	20323.1	36653.4	20366.2	13590.9	14877.3	20189.9	34353.6	31592	22274	16995.4	13782.8	18018.2
Diethanolamine	4.49297	C06772	HMDB0004437		Organic nitrogen compounds	Organonitrogen compounds	Amines	1,2-aminoalcohols	1.1241	ng/g	2.62497	1.92187	2.30049	1.88072	2.86457	1.78354	2.71644	2.80198	2.49621	2.36545	3.40952	2.22871	0.747068	2.56839	1.93986	2.43216	1.93331	2.50788	2.61797	2.1428	2.14228	0.801021	2.06542	2.51417	2.57722	3.38943	3.21261	2.279	2.31267	0.159415	3.06972	1.59238	2.53109	3.14926	3.31532	1.87009	2.52981	2.23354	2.93741
Dihomo-gamma-linolenic acid	11.6369	C03242	HMDB0002925	Cytoplasm	Lipids and lipid-like molecules	Fatty Acyls	Fatty acids and conjugates	Long-chain fatty acids	0.0382728	ng/g	3093.66	4001.42	3528.8	3222.03	4944.82	4216.02	3864.02	4198.21	3666.57	2185.26	2999.39	3523.41	3101.91	4070.04	4268.53	4565.21	3419.05	3834.58	2704.7	4156.86	3146.7	3674.76	2235.64	3831.02	3744.63	7462.28	4505.47	4066.9	6332.74	2950.64	3125.17	4455.52	3374.09	4371.92	2946.77	4763.31	4456.51	4144.11	3281.6
Dihydrobiopterin	4.19119	C02953	HMDB0000038	Cytoplasm	Organoheterocyclic compounds	Pteridines and derivatives	Pterins and derivatives	Biopterins and derivatives	0.00851	ng/g	16953.1	18371.3	19894.9	18257.6	17844.2	18491.3	14610.2	16384.2	19433.8	15509	17273.8	15595.6	17138.2	23153.6	15721.9	17471.4	21500	18741.6	19518.3	19819.7	19094.4	17664.1	17368.2	18903.7	16178.9	19221	19538.7	16438.1	18822.3	16878.4	18777.9	19486.4	20297.1	12305.8	18219.7	7618.09	11957.7	18326.2	17319.7
Dihydroxyacetone phosphate	8.89021	C00111	HMDB0001473	Peroxisome	Organic oxygen compounds	Organooxygen compounds	Carbohydrates and carbohydrate conjugates	Monosaccharide phosphates	0.0920315	ng/g	106726	120615	101508	90038.9	97367.9	105957	109531	99752.4	124000	102872	91956.6	108075	129545	116241	120133	116542	110047	96621.4	99280.5	100082	76637.9	100649	95979.1	86889.4	100712	102348	81177	105235	90808.8	94302.9	117322	121396	110820	110185	97544.1	119576	109938	94803.8	98442.8
Dimethylamine	4.63279	C00543	HMDB0000087	Cytoplasm	Organic nitrogen compounds	Organonitrogen compounds	Amines	Dialkylamines	0.0408841	ng/g	1143.21	960.413	842.661	986.32	928.127	1115.39	951.946	984.912	1007.18	1262.41	725.223	1578.02	1284.18	809.978	856.247	891.244	890.265	788.609	810.713	881.057	811.72	1137.59	930.265	1065.7	727.096	1261.14	875.323	848.945	1166.59	1052.31	1079.37	1163.31	870.656	904.511	1050	982.62	815.626	1172.96	1006.14
D-Mannosamine	5.64319	C03570							0.100726	ng/g	174.547	183.842	194.307	201.669	201.08	211.172	271.818	192.608	155.577	137.394	221.823	183.396	158.844	114.901	242.757	218.865	178.264	160.348	268.126	170.491	228.485	154.808	201.83	221.553	253.089	126.22	233.312	191.699	320.175	260.333	129.292	134.886	258.255	268.312	326.241	234.463	170.25	174.805	245.48
Dodecanoylcarnitine	8.95952		HMDB0002250	Extracellular,Membrane	Lipids and lipid-like molecules	Fatty Acyls	Fatty acid esters	Acyl carnitines	0.12389	ng/g	17.3512	16.4927	19.3563	15.8262	15.4923	18.8013	14.571	14.8654	26.6577	17.727	10.3098	14.7104	22.6036	14.9676	21.2405	7.15913	23.2402	14.9033	27.3314	11.9501	19.4898	15.3562	15.3937	13.065	10.8008	15.8865	13.4378	21.8443	31.3322	13.3505	14.2727	16.25	9.4829	11.082	20.8798	16.8393	18.7666	7.6314	10.9223
D-Pinitol	4.29202	C03844	HMDB0034219		Organic oxygen compounds	Organooxygen compounds	Alcohols and polyols	Cyclohexanols	0.221679	ng/g	913.272	870.594	1248.71	968.338	914.659	1473.94	1079.76	944.615	667.515	806.436	1024.82	1154.32	914.016	794.185	840.189	933.985	1562.12	1234.59	1036.53	1161.58	725.593	1220.83	922.263	1004.67	1038.55	948.092	748.921	923.071	1978.34	1501.08	1065.57	1350.78	926.485	861.43	1500.41	1030.71	1097.95	890.291	894.049
D-Ribose	2.56992	C00121	HMDB0000283	Extracellular	Organic oxygen compounds	Organooxygen compounds	Carbohydrates and carbohydrate conjugates	Pentoses	0.0900243	ng/g	666328	738439	645318	656630	645488	671509	740166	609503	823969	644512	626346	570485	661570	708282	872012	711890	622495	609955	733713	615109	679927	678139	594831	673622	687589	638356	695182	560826	729774	616948	585549	753763	723346	608539	873377	755402	654163	566056	558913
D-Ribose 5-phosphate	9.01151	C00117	HMDB0001548		Organic oxygen compounds	Organooxygen compounds	Carbohydrates and carbohydrate conjugates	Pentose phosphates	0.0047034	ng/g	9.37537e+06	1.08082e+07	1.0253e+07	1.01892e+07	9.80096e+06	1.03909e+07	9.89456e+06	9.27343e+06	1.02509e+07	9.20859e+06	9.66232e+06	8.37965e+06	9.13458e+06	1.01523e+07	1.19888e+07	1.19571e+07	1.10835e+07	9.74903e+06	1.08785e+07	9.30095e+06	1.06377e+07	9.78614e+06	1.09519e+07	9.38111e+06	1.09048e+07	8.47971e+06	9.20999e+06	1.06093e+07	1.12055e+07	1.17125e+07	9.37568e+06	9.26992e+06	9.84963e+06	1.04577e+07	9.49646e+06	9.77446e+06	9.85567e+06	9.53003e+06	1.01382e+07
Elaidic acid	11.7688	C01712	HMDB0000573	Cytoplasm	Lipids and lipid-like molecules	Fatty Acyls	Fatty acids and conjugates	Long-chain fatty acids	0.0683204	ng/g	7797.27	8442.27	7123.27	7611.17	9511.55	8665	8477	9112.85	8080.18	6575.74	7310.33	9222.82	7740.35	8078.35	8339.64	9610.71	6882.96	6830.08	6378.72	8401.3	6972.28	8306.6	6804.52	8361.27	8345.26	12849.1	8880.93	7970.87	9932.25	8386.34	7906.67	8434.74	8814.4	9684.03	6433.4	8976.16	9690.63	10968.6	7656.14
Epinephrine	0.642775	C00788	HMDB0000068	Cytoplasm	Benzenoids	Phenols	Benzenediols	Catechols	0.0554055	ng/g	87.2521	90.9368	81.9198	77.0441	85.2474	89.915	88.9306	90.7854	79.9653	69.2248	81.7829	118.036	91.3374	71.1601	97.0577	104.192	86.9787	88.2061	78.2189	74.2755	69.498	86.7632	72.8803	79.0348	92.7701	83.692	90.4797	74.0479	84.4973	102.366	92.4608	80.3361	86.4676	95.3606	84.721	89.1733	83.3121	117.292	83.4409
Erucic acid	12.7595	C08316	HMDB0002068	Extracellular	Lipids and lipid-like molecules	Fatty Acyls	Fatty acids and conjugates	Very long-chain fatty acids	0.434047	ng/g	419.859	419.843	460.286	504.75	514.149	637.255	400.499	399.096	489.214	447.823	345.092	397.304	437.53	336.13	307.449	598.264	416.146	497.742	514.327	412.929	454.497	564.907	477.368	522.229	379.088	752.882	429.093	495.534	1377.55	493.909	316.356	361.205	256.686	508.685	464.374	372.252	498.496	295.49	423.859
Erythronic acid	6.59279		HMDB0000613	Cytoplasm	Organic oxygen compounds	Organooxygen compounds	Carbohydrates and carbohydrate conjugates	Sugar acids and derivatives	0.0426151	ng/g	374199	380111	398407	419966	399362	401987	407308	384757	396778	378600	340769	380648	326594	358841	442229	392781	389295	385268	405494	413570	446237	388180	424382	421067	365314	418336	377031	436765	374496	425069	423993	384389	385769	430924	389510	423030	429950	383481	378443
Ethylmalonic acid	7.07717		HMDB0000622		Lipids and lipid-like molecules	Fatty Acyls	Fatty acids and conjugates	Branched fatty acids	0.0934772	ng/g	1575.11	1577.64	1641.83	1881.24	2317.89	1734.64	2020.91	1591.01	1686.92	1337.35	2010.27	1265.89	1126.62	1572.02	1966.97	1644.96	1582.35	1648.52	1803.11	1533.33	1983.71	1641.04	2052.82	1847.38	3299.53	2406.96	1780.99	1784.1	1788.49	1850.32	1662.89	1636.85	2006.29	2154.89	1957.23	1965.23	1695.76	1456.62	1816.86
Flavin adenine dinucleotide(FAD)	8.29533	C00016	HMDB0001248		Nucleosides,nucleotides,and analogues	Flavin nucleotides		Flavin nucleotides	0.0032534	ng/g	29661.9	32011	35737.4	39258.2	33256.4	31734	35440.9	43043.7	29854.4	25997.6	31205.8	31589.6	29727.8	29545.8	37594.5	31175.9	39873.5	28534.9	40162.5	34378.8	42162.1	36973.9	38651.6	39245.2	34025.5	32052.6	33940.2	33007.3	27401.1	35632.4	26507.3	37395.4	34013.3	40364.5	35126.9	32258.9	42190.3	34024.5	43369.8
Fructose 1,6-bisphosphate (F1,6BP)	10.3941	C05378	HMDB0001058	Cytoplasm	Organic oxygen compounds	Organooxygen compounds	Carbohydrates and carbohydrate conjugates	Hexose phosphates	0.0389394	ng/g	1.60816e+06	1.81153e+06	1.35999e+06	1.23811e+06	1.54391e+06	1.58534e+06	1.72892e+06	1.24525e+06	1.82249e+06	1.48587e+06	1.2521e+06	1.87218e+06	2.53785e+06	2.38463e+06	1.09704e+06	1.22659e+06	1.46835e+06	1.47834e+06	1.1175e+06	1.37577e+06	1.25277e+06	1.42794e+06	1.06266e+06	1.20907e+06	1.30151e+06	1.58619e+06	1.4633e+06	1.82464e+06	1.03726e+06	1.59753e+06	1.96616e+06	1.74042e+06	2.39833e+06	1.37577e+06	1.4996e+06	1.64198e+06	1.61393e+06	1.12125e+06	883792
Fructose 6-phosphate	9.31193	C00085	HMDB0000124		Organic oxygen compounds	Organooxygen compounds	Carbohydrates and carbohydrate conjugates	Hexose phosphates	0.0195267	ng/g	5.35832e+06	5.14953e+06	4.83516e+06	4.21146e+06	5.0668e+06	5.35901e+06	6.27832e+06	3.96715e+06	5.94224e+06	5.29597e+06	5.33776e+06	4.85732e+06	6.07486e+06	5.14458e+06	4.85946e+06	4.5192e+06	5.12213e+06	4.63683e+06	4.95675e+06	4.62492e+06	3.84621e+06	4.52433e+06	4.2056e+06	4.26969e+06	5.88226e+06	4.58577e+06	4.91088e+06	4.88831e+06	5.79362e+06	4.69127e+06	5.11685e+06	5.8343e+06	6.25144e+06	5.4796e+06	7.25503e+06	6.12721e+06	3.75522e+06	4.01053e+06	4.2704e+06
Fumaric acid	7.95493	C00122	HMDB0000134	Extracellular	Organic acids and derivatives	Carboxylic acids and derivatives	Dicarboxylic acids and derivatives	Dicarboxylic acids and derivatives	0.0240373	ng/g	112410	91440.5	132122	159469	114586	146754	152319	140201	96617.1	114803	118027	120195	122590	64550.6	93546.4	85074.6	137841	114585	164386	111676	171769	116550	195632	153924	107028	105265	120497	125552	206903	185401	88385.6	106325	109795	191910	161036	146535	131186	168627	161770
Galactaric acid	8.95107	C00879	HMDB0000639		Organic oxygen compounds	Organooxygen compounds	Carbohydrates and carbohydrate conjugates	Glucuronic acid derivatives	0.00286624	ng/g	1016.94	1091.61	1095.17	1112.6	1108.99	1317.4	1054.93	1113.87	1088.44	735.822	1205.49	1038.01	1115.4	1058.62	982.208	1210.21	1064.27	1073.62	1184.45	1058.34	1030.25	1132.88	1224.47	1062.8	1162.06	1133.39	1053.68	1086.85	1167.64	1245.26	1098.17	1758.54	864.818	1099.97	1125.34	1129.59	1064.57	1138.57	1104.48
Galactitol	4.96267	C01697	HMDB0000107		Organic oxygen compounds	Organooxygen compounds	Carbohydrates and carbohydrate conjugates	Sugar alcohols	0.0248339	ng/g	1746.26	2196.93	2065.19	2048.24	1868.09	1993.74	2135.25	1918.76	2040.39	1537.84	1811.55	1595.25	1931.29	2341.08	2160.62	2354.72	2123.02	1905.48	2222.07	2010.18	2260.84	1865.67	2104.7	1961.74	1867.81	1869.19	1802.6	1932.75	2098.02	2093.74	1847.32	1935.86	1883.52	2221.1	2164.77	2271.62	2157.93	1843.54	1847.01
Galactose 1-phosphate	9.31193	C00446	HMDB0000645		Organic oxygen compounds	Organooxygen compounds	Carbohydrates and carbohydrate conjugates	Monosaccharide phosphates	0.0685929	ng/g	838223	838441	837677	653281	877693	882065	891356	644130	821002	857651	886984	787257	918973	940707	836564	657520	862366	860501	765677	862162	658774	698988	646712	608650	1.10397e+06	743467	812058	851277	882678	943234	866819	835528	967870	858907	939087	799560	626672	662156	662969
Galacturonic acid	8.54375	C08348	HMDB0002545		Organic oxygen compounds	Organooxygen compounds	Carbohydrates and carbohydrate conjugates	Glucuronic acid derivatives	0.297222	ng/g	1133.84	669.895	1987.52	3817.64	3030.01	1907.57	3242.08	1272.34	1108.95	1107.88	1119.86	1198.68	128.645	537.091	768.441	1245.4	892.783	1708.59	4372.65	976.064	6072.79	3951.68	3914.38	1331.72	5624.49	5934.6	184.551	376.375	6601.01	317.87	237.867	473.54	728.865	5336.5	4633.58	2269.38	2397.99	652.989	812.343
Gama-glutamylalanine	8.42576	C03740	HMDB0006248	Extracellular	Organic acids and derivatives	Carboxylic acids and derivatives	Amino acids,peptides,and analogues	Dipeptides	0.0768365	ng/g	863.863	814.09	821.591	1209.66	1177.28	926.023	1168.57	1047.25	990.857	854.478	748.905	861.213	561.121	702.544	1072.17	920.532	761.726	968.027	793.097	763.513	1378.06	999.209	1238.73	1222.65	1194.36	1081.44	1348.58	1084.74	1319.33	861.377	605.409	917.973	674.511	1663.57	1212	1124.18	1217.02	787.402	828.835
Gamma-Aminobutyric acid	7.26742	C00334	HMDB0000112	Extracellular	Organic acids and derivatives	Carboxylic acids and derivatives	Amino acids,peptides,and analogues	Gamma amino acids and derivatives	0.0159874	ng/g	122550	128056	140405	140144	141871	130424	130797	143356	124987	120982	116706	127526	128815	121512	130563	131334	126448	151869	132998	150306	139362	148598	124250	148366	136835	139021	150073	141554	118814	135685	125331	141865	119126	152274	115872	135916	139670	143185	159873
gamma-Glutamyl-methionine	7.61203		HMDB0034367		Organic acids and derivatives	Carboxylic acids and derivatives	Amino acids,peptides,and analogues	Dipeptides	0.144962	ng/g	743.523	728.901	907.034	1164.23	1079.69	808.386	949.971	1098.04	532.804	816.797	631.502	992.989	551.456	666.981	871.976	825.189	883.073	1092.18	755.677	897.211	1226.71	1114.72	1030.18	1285.3	1019.78	1146.01	1017.25	1135.75	871.415	861.081	683.446	817.604	607.651	1205.93	847.555	1138.75	1292.94	833.462	850.659
gamma-Glutamyl-phenylalanine	3.34338		HMDB0029562		Organic acids and derivatives	Carboxylic acids and derivatives	Amino acids,peptides,and analogues	Phenylalanine and derivatives	0.0362462	ng/g	927.927	1058.73	911.555	775.184	1102.7	971.747	1099.76	1079.83	1083.5	716.205	910.099	1001.91	536.619	770.739	992.555	1935.01	1058.09	997.733	725.041	865.363	769.149	878.88	592.772	859.935	1022.93	1242.68	1304.59	840.593	1168.28	1160.04	687.137	871.53	890.098	1222.81	930.391	1355.74	1193.79	1094.4	1093.53
gamma-Glutamyl-valine	7.81252		HMDB0011172		Organic acids and derivatives	Carboxylic acids and derivatives	Amino acids,peptides,and analogues	Dipeptides	0.0219741	ng/g	318.82	282.015	339.153	431.246	424.146	378.989	893.43	451.888	303.19	285.213	291.813	395.063	256.701	260.49	345.233	265.636	332.483	362.172	294.025	367.932	398.475	384.171	398.376	543.962	417.924	411.276	451.438	415.944	459.411	382.787	292.335	381.424	317.841	2333.56	397.113	525.209	484.695	345.641	437.298
Gamma-Linolenic acid	11.0945	C06426	HMDB0003073	Cytoplasm	Lipids and lipid-like molecules	Fatty Acyls	Lineolic acids and derivatives	Lineolic acids and derivatives	0.0195207	ng/g	63.1624	54.638	56.2714	78.4984	99.1975	82.3884	98.1155	77.1746	70.7461	60.2094	54.2678	67.4263	50.8833	41.3381	68.4606	57.8699	49.233	60.6229	51.8811	63.3485	69.8083	81.4218	84.8028	77.9607	81.5459	103.258	131.78	80.206	150.139	74.4298	38.2254	66.7598	46.7566	136.95	91.5292	117.226	92.9721	55.535	77.072
GDP-fucose	9.37211	C00325	HMDB0001095		Nucleosides,nucleotides,and analogues	Purine nucleotides	Purine nucleotide sugars	Purine nucleotide sugars	0.202058	ng/g	51718.8	51399	45494.6	55785.9	44045.5	62028.1	53186.2	51629.1	39295.3	44463.2	45107	78009.6	69184.4	43634.8	48451.2	44325.5	41752.4	33054.4	43908.9	63262.8	55859	57266.6	50948.6	59069.5	38506.8	50873.7	37689	49112.6	66804.8	74274.9	57710.9	49321.8	45819.7	45899.5	74303.4	46722.3	44314.9	57557	59497.8
Glucaric acid	8.95784	C00818	HMDB0000663	Mitochondria	Organic oxygen compounds	Organooxygen compounds	Carbohydrates and carbohydrate conjugates	Glucuronic acid derivatives	0.00521962	ng/g	575.447	581.195	600.399	597.645	593.933	613.644	579.813	599.827	581.313	558.192	605.419	556.864	598.844	561.957	572.487	591.491	576.63	614.806	638.813	571.346	562.069	603.387	656.546	568.578	623.558	598.618	567.71	585.846	628.587	670.454	601.982	553.554	571.101	584.042	601.688	562.42	574.498	610.301	595.864
Gluconic acid	7.70399	C00257	HMDB0000625		Organic oxygen compounds	Organooxygen compounds	Carbohydrates and carbohydrate conjugates	Sugar acids and derivatives	0.132657	ng/g	56034.5	70959.3	56208.5	61924.3	47512.8	61371.8	61895.8	43777.4	59733.7	51581.2	57873.8	54949.1	83330	58053.4	84105.5	58348.1	59124.1	44048.3	79694.8	41966.9	67505.1	60062.3	70878	49251.9	51038.1	48952.2	41121.8	48939	86777.6	63703.2	43346.7	51659.9	68878.4	44433.1	81291.3	52980.4	38643.9	47256.1	50381.4
Glucosamine	5.64319	C00329	HMDB0001514		Organic oxygen compounds	Organooxygen compounds	Carbohydrates and carbohydrate conjugates	Hexoses	0.053559	ng/g	245.113	241.043	289.385	333.72	256.477	282.463	393.568	236.98	224.626	216.422	311.303	228.102	126.316	146.803	394.284	296.77	274.801	248.901	374.039	259.798	391.381	220.331	351.597	371.569	322.551	168.092	274.321	260.945	379.239	363.18	152.27	235.164	353.727	327.811	519.224	373.512	222.915	202.724	322.334
Glucosamine 6-phosphate	9.53049	C00352	HMDB0001254		Organic oxygen compounds	Organooxygen compounds	Carbohydrates and carbohydrate conjugates	Hexose phosphates	0.0565934	ng/g	28306.3	22755.1	22510.3	22476.4	28476.8	28191.8	35088.8	21770	24597.6	29348.5	35608.5	23670.7	21136.8	26916.9	23115.5	19851.1	21790.4	26374.8	21181.4	20694.7	23787.5	17371.5	26138.5	22608	41354.8	16913.7	32564.6	23074.1	46616.5	25516.1	19516.4	21118.4	30320.8	43342.6	38610.9	28080.8	20511.2	17493.3	23715.8
Glucose 1-phosphate	9.31193	C00103	HMDB0001586		Organic oxygen compounds	Organooxygen compounds	Carbohydrates and carbohydrate conjugates	Monosaccharide phosphates	0.0970763	ng/g	63318.3	62047.9	57179.4	48212.2	63936.7	62883	66071.9	51554.4	62325.4	64996.2	73448.5	52503.2	72039.6	66088.8	58422.6	51640.4	55175.2	55251.4	55919.9	62371.3	49217.1	47819.6	50574.1	45237.9	72285.4	53267.1	63076.4	67117.8	64078.7	60229.9	57276.9	69946.5	68665.8	66760.8	67575.2	61285.7	53217.3	53343.7	49927.7
Glucose 6-phosphate (G6P)	9.31193	C00092	HMDB0001401	Endoplasmic reticulum	Organic oxygen compounds	Organooxygen compounds	Carbohydrates and carbohydrate conjugates	Hexose phosphates	0.0531851	ng/g	272045	276832	264289	206560	289511	301250	297341	208060	288057	252591	286733	260800	289968	364501	237281	215576	269089	270707	225967	291392	194245	222960	227809	181226	333270	272209	256287	296277	281706	307489	300596	315208	373686	262501	312906	240273	213325	209244	194142
Glutamic acid	8.24972	C00025	HMDB0000148	Endoplasmic reticulum	Organic acids and derivatives	Carboxylic acids and derivatives	Amino acids,peptides,and analogues	Glutamic acid and derivatives	0.0160541	ng/g	261152	242852	282496	302321	292879	286371	259065	358790	230883	274607	265106	274011	260834	206491	252925	251156	276505	288050	284508	280921	282520	297830	323515	305420	317879	303871	264414	285350	308550	319294	243093	274549	250247	284556	266707	234751	302522	310378	344816
Glutamine	7.32349	C00064	HMDB0000641	Extracellular	Organic acids and derivatives	Carboxylic acids and derivatives	Amino acids,peptides,and analogues	L-alpha-amino acids	0.0361993	ng/g	282656	255994	283773	301414	306831	302262	279041	376000	245982	293693	307933	283014	277735	232183	255048	259010	269778	284971	282552	297793	287644	298131	320643	299237	355285	317961	263849	290229	320452	323967	263945	300684	301583	295354	277961	241267	302597	312296	410497
Glutamyltryptophan	3.68534		HMDB0028830		Organic acids and derivatives	Carboxylic acids and derivatives	Amino acids,peptides,and analogues	Peptides	0.077584	ng/g	66.6638	53.6054	65.4114	58.8898	71.4192	64.5203	67.5736	71.3187	64.6846	61.2081	74.1796	66.583	66.2757	47.745	49.0485	51.3524	62.9967	79.6053	45.8961	73.1476	43.2489	64.3026	59.7908	68.2171	81.4097	69.8689	58.0501	76.348	55.1333	74.3943	61.8321	66.7217	66.2225	73.6685	50.2338	80.1693	70.4975	78.8424	62.4534
Glutaric acid	8.13427	C00489	HMDB0000661	Cytoplasm	Organic acids and derivatives	Carboxylic acids and derivatives	Dicarboxylic acids and derivatives	Dicarboxylic acids and derivatives	0.0136449	ng/g	396.485	330.897	360.259	341.454	393.972	301.464	381.715	252.494	574.131	441.245	134.144	436.422	285.106	202.427	535.097	300.956	455.79	335.483	396.264	253.5	314.665	375.238	271.255	404.657	254.211	301.034	470.527	550.116	357.616	315.81	241.147	291.281	191.704	311.253	384.691	639.212	455.895	129.519	180.578
Glutarylcarnitine	8.24389		HMDB0013130		Lipids and lipid-like molecules	Fatty Acyls	Fatty acid esters	Acyl carnitines	0.0274742	ng/g	13591.9	17367.9	15094.7	14641.2	10720	13894.2	14182.7	10243.5	19993.5	14266.9	7684.85	12422.3	16049.1	13031.2	23125.5	17265.9	16078.7	14733.5	17288.8	12278	14999.3	15138.9	13390.1	15036.4	7162.76	11573.2	11185.5	12958.7	12593.3	14332.1	13482.4	15169	7708.36	17736.4	14187.6	17098.4	13061.5	10166.7	5852.5
Glutathione Reduced	8.30148	C00051	HMDB0000125	Cytoplasm,Extracellular,Mitochondria	Organic acids and derivatives	Carboxylic acids and derivatives	Amino acids,peptides,and analogues	Peptides	0.19684	ng/g	5725.21	5015.01	3504.15	3064.18	3387.31	3784.29	5353.83	4759.15	8589.17	5546.03	2279.59	6486.04	2572.22	10005.3	4018.42	3464.15	2085	5205.75	4891.01	1834.83	4896.17	2916.67	2454.43	1989.44	1436.43	985.77	8551.91	2575.14	3223.75	973.201	4856.08	6084.14	5408.9	2802.51	6136.95	7066.94	3092.49	1158.28	863.94
Glyceric acid	5.6467	C00258	HMDB0000139	Cytoplasm	Organic oxygen compounds	Organooxygen compounds	Carbohydrates and carbohydrate conjugates	Sugar acids and derivatives	0.046597	ng/g	24043.1	25155.9	26656.6	26174.8	26440.1	26377.9	27373.9	26874	22287.1	24070.3	23643.7	26171.1	23995.9	25065.8	28322.5	23239.4	22600.7	26768.2	27662.9	29594.5	27848.2	26256.6	24082.4	26512	24649.8	29730.6	24789	26591.2	27762.4	24192.5	25998.4	27558.3	25425.9	31446.4	22689.6	29933.7	28677.9	29446.1	26675
Glycerol 3-phosphate	8.89021	C00093	HMDB0000126		Lipids and lipid-like molecules	Glycerophospholipids	Glycerophosphates	Glycerophosphates	0.0338412	ng/g	20175.5	21454.9	15519.7	18071.5	22199.5	17489.4	17586.6	21426.9	20457.3	17792.5	20124.7	22327.7	10218.3	17892.6	39163.6	18544.9	13252.3	22178.1	14036.8	12611.5	12921.4	25000.3	15167.7	19196.7	24728.4	22383.1	19242.6	22444	13502.6	13943.9	15283.3	27227.9	15217.6	17524.8	17088.5	20515.7	24422.7	15957.8	16804.8
Glycerol-myristate	10.7179		HMDB0011561		Lipids and lipid-like molecules	Glycerolipids	Monoradylglycerols	1-monoacylglycerols	0.168025	ng/g	939.958	1212.39	796.069	1010.72	686.941	984.439	741.161	812.692	945.928	983.608	576.429	1253.87	1733.06	700.232	1023	1393.29	466.752	696.194	781.305	1240.03	645.264	699.872	789.014	1908.71	365.694	714.44	944.173	723.458	2191.49	702.526	549.304	494.437	443.046	671.195	975.472	874.933	670.674	1470.31	461.116
Glycerophosphocholine	7.57863	C00670	HMDB0000086		Lipids and lipid-like molecules	Glycerophospholipids	Glycerophosphocholines	Glycerophosphocholines	0.0655638	ng/g	86106.7	102840	99125.3	138799	87073.2	105876	109977	79369.1	126542	78527.6	73947.4	65410.2	64270.3	97288.8	154506	95296.5	84394.2	74465.5	161103	76538.6	180115	98805.1	178292	97985.5	80845.2	87131.8	80417.9	99898.1	157909	82844.5	100009	82741.2	83796.3	74943.9	165639	115529	101621	58541.6	70076
Glycine	7.05983	C00037	HMDB0000123	Extracellular	Organic acids and derivatives	Carboxylic acids and derivatives	Amino acids,peptides,and analogues	Alpha amino acids	0.0311916	ng/g	34032.5	34265.5	36689	37725.1	41124.9	35248.4	39763	39354.6	34303	31935.7	35376.9	34514.3	30666.2	33808.2	37974	34613.7	33641.4	41329.6	33076.7	38708.2	36755.1	39344.3	32707.2	42093.7	41197.6	39831.4	43369.3	40101.4	31189.1	35649.3	33341.6	40813.6	36019.2	46786.3	32545.4	43701	38699.9	34469.2	47178.7
Glycocholic acid (GCA)	8.39706	C01921	HMDB0000138	Extracellular	Lipids and lipid-like molecules	Steroids and steroid derivatives	Bile acids, alcohols and derivatives	Glycinated bile acids and derivatives	0.0806693	ng/g	2.34311	2.27033	2.34058	2.33163	2.41665	2.20183	2.55737	2.53541	2.0737	1.75755	3.59332	1.94788	2.30375	2.11283	2.24107	2.42368	2.40889	2.14396	2.54476	2.26472	2.21939	2.7374	2.37169	1.99805	3.16644	1.97871	2.31014	2.21131	2.28008	2.37681	1.94323	2.2072	3.6697	2.11914	2.40676	2.03386	2.29271	2.4845	2.91219
Glycolic acid	4.28083	C03547	HMDB0000115	Mitochondria	Organic acids and derivatives	Hydroxy acids and derivatives	Alpha hydroxy acids and derivatives	Alpha hydroxy acids and derivatives	0.0566184	ng/g	243199	258989	284979	306628	312741	277708	306409	276248	235218	240433	251039	246107	220450	297763	268017	249727	297233	299082	243305	300294	325092	307401	279322	314696	239752	355267	335447	320497	253625	259126	334022	264059	323667	285375	279363	337229	285964	252645	290678
Glycyl-glycine	7.14358	C02037	HMDB0011733		Organic acids and derivatives	Carboxylic acids and derivatives	Amino acids,peptides,and analogues	Dipeptides	0.0260513	ng/g	483.791	452.594	527.996	637.646	584.856	552.205	609.868	534.574	497.708	473.056	467.12	497.28	433.289	360.502	600.172	416.414	454.41	520.949	683.914	452.711	732.376	526.599	723.139	568.469	621.757	528.581	653.507	535.579	769.063	499.286	420.27	520.2	431.901	701.909	673.205	632.459	503.816	555.48	651.448
Glycylleucine	4.14919	C02155	HMDB0000759	Extracellular	Organic acids and derivatives	Carboxylic acids and derivatives	Amino acids,peptides,and analogues	Peptides	0.0312584	ng/g	299.24	280.213	281.381	415.456	358.942	371.312	683.836	275.848	348.759	274.4	265.139	308.662	206.031	293.022	389.126	232.674	290.527	189.275	333.233	312.49	416.6	263.298	534.843	447.084	334.113	219.996	516.01	365.648	425.943	433.283	295.932	330.091	263.098	1681.73	385.72	404.797	296.636	243.096	270.707
Glycyltyrosine	4.28536		HMDB0028853		Organic acids and derivatives	Carboxylic acids and derivatives	Amino acids,peptides,and analogues	Peptides	0.432746	ng/g	21.0289	5.81493e-06	18.4631	24.6648	21.2381	23.8435	26.6625	16.151	13.4284	20.4608	18.3972	31.8292	6.73986e-06	6.49619e-06	9.7438e-07	9.04928e-06	19.3936	20.2626	15.8375	18.3587	22.6329	26.733	37.929	11.3644	24.713	13.1766	29.0162	18.0467	35.2554	34.27	12.2107	13.6379	55.6826	22.9544	15.0654	12.9475	16.8765	13.6512	14.0091
Glycylvaline	4.23531		HMDB0028854		Organic acids and derivatives	Carboxylic acids and derivatives	Amino acids,peptides,and analogues	Dipeptides	0.109384	ng/g	112.196	68.8116	114.76	153.523	149.306	157.052	329.564	111.501	131.28	89.6094	110.545	117.348	72.6887	85.1068	61.7168	55.7343	95.0692	103.701	138.307	121.964	122.733	109.692	217.201	164.467	166.411	119.205	155.709	155.898	171.325	217.761	103.117	136.005	120.473	986.405	87.2639	124.112	71.6694	115.375	166.887
Guanine	3.10026	C00242	HMDB0000132		Organoheterocyclic compounds	Imidazopyrimidines	Purines and purine derivatives	Purines and purine derivatives	0.0548562	ng/g	41.037	12.0518	38.5686	22.0241	29.5292	46.6452	57.9103	192.072	13.913	39.6852	16.1477	94.4019	16.507	10.8067	10.9899	9.90362	32.8077	72.5148	17.7893	31.1627	32.2613	29.1178	10.6512	16.066	23.6117	28.7095	41.0028	24.7927	30.2533	13.3689	11.2468	131.712	33.7732	66.7295	33.1699	97.9687	28.5167	39.924	44.9238
Guanosine	4.02541	C00387	HMDB0000133		Nucleosides,nucleotides,and analogues	Purine nucleosides		Purine nucleosides	0.0600542	ng/g	127861	132658	137829	131838	133216	132780	129076	119909	147436	125860	130302	107847	111685	126593	149979	142377	146203	131285	133783	140043	141828	121303	138735	125486	130182	138365	125947	138369	117969	142758	143020	127373	125773	137971	116597	135964	139792	106590	123357
Guanosine diphosphate mannose(GDP-mannose)	9.69433	C00096	HMDB0001163		Nucleosides,nucleotides,and analogues	Purine nucleotides	Purine nucleotide sugars	Purine nucleotide sugars	0.0195435	ng/g	32370.1	29620.8	24734.7	33976.4	37429.9	38672.6	35445.4	16639.7	36651.1	26005.1	31274.2	35549.8	36127.8	23711.7	32825.7	25818.1	32384.7	22441	27294.3	16818.8	33942.8	31231.5	45286.5	25444.7	40266.3	30590.5	36013.1	42849.7	38641.2	53376.2	38922.1	23751.1	41505.9	27526.4	36468.6	36280.7	21382.8	14676.8	17015.1
Guanosine diphosphate(GDP)	9.89678	C00035	HMDB0001201	Cytoplasm	Nucleosides,nucleotides,and analogues	Purine nucleotides	Purine ribonucleotides	Purine ribonucleoside diphosphates	0.0577783	ng/g	91959.9	72553.3	86615.3	92286.1	98747.7	86044.3	124366	85661.2	80461.4	92237.3	87952.3	107189	83362	74392.3	61834.6	70624.3	99912.5	100279	79617	66652.2	101863	78006.3	112586	76689.1	120497	55972.9	122485	96035.4	104297	96216.5	73882.6	69781.8	110404	127771	114731	144556	92026	75419.3	71230.7
Guanosine monophosphate (GMP)	9.47223	C00144	HMDB0001397	Extracellular	Nucleosides,nucleotides,and analogues	Purine nucleotides	Purine ribonucleotides	Purine ribonucleoside monophosphates	0.0702752	ng/g	42802.1	44347.1	42559.7	44264.8	50518.4	48073.5	50276.4	37014.6	43606.3	41502.2	44168.5	41931.5	40085.2	56353.3	43277.4	37672.5	44330.8	38749.3	51274.6	35884.3	44782.2	40486.7	54444.5	37345.7	48897	42897	53089.8	57189.9	49698.4	66528.7	41479	34587.9	42645	64349.7	41779.4	52331.5	42944.3	43483.1	58446.9
Heptadecanoic acid	11.9182		HMDB0002259	Cytoplasm	Lipids and lipid-like molecules	Fatty Acyls	Fatty acids and conjugates	Long-chain fatty acids	0.0234153	ng/g	30071	30364.2	24514.3	32784.3	34312.2	30143.3	30363.3	23616.9	29606.7	35100	29522.2	26055.3	30537.5	21538.1	25156.8	44224.5	24619.7	24252.7	26548.1	22636.8	20858.5	42048.8	30375.7	37854.3	23386.2	44817.2	36213	32832.2	54179.1	27517.8	18358.6	20517.7	21577.6	39487.8	27815.7	32572.1	28279.1	15594.9	28948.4
Hexanoylcarnitine	4.55264		HMDB0000756	Extracellular	Lipids and lipid-like molecules	Fatty Acyls	Fatty acid esters	Acyl carnitines	0.0562073	ng/g	12.1622	11.4647	9.4502	12.9956	13.0885	10.5299	8.37906	9.57957	16.2354	10.8797	13.3819	8.15176	13.8384	11.0367	13.0986	7.88498	9.48212	8.12521	13.3921	6.80133	15.9356	13.7438	10.6865	11.6167	21.6101	8.64674	9.20909	12.8881	8.03896	12.9497	12.0905	9.04049	9.42382	4.7114	9.82685	9.55418	9.73081	8.87388	9.67314
Hippuric acid	3.21286	C01586	HMDB0000714	Cytoplasm	Benzenoids	Benzene and substituted derivatives	Benzoic acids and derivatives	Hippuric acids	0.0967622	ng/g	9.5605	3.5199	4.90882	9.21692	16.6788	10.9206	4.7281	7.44962	3.25806	13.5315	6.76508	14.6874	4.50434	6.10823	1.06207	2.40495	6.11478	6.78104	1.25623	5.48322	11.2537	8.53346	5.32475	11.7558	2.94026	25.5681	31.0569	7.15007	31.5207	2.96832	3.64596	5.54747	0.541735	10.2036	3.99848	4.1686	4.21597	4.85699	3.84873
Histamine	5.62351	C00388	HMDB0000870		Organic nitrogen compounds	Organonitrogen compounds	Amines	2-arylethylamines	0.0483395	ng/g	61.4544	61.0263	59.1368	56.1453	61.4246	62.9768	58.5471	60.1372	59.4148	59.3707	62.811	64.2211	72.0942	57.8756	51.4193	62.7161	56.9239	58.9384	57.4391	63.2459	50.3129	59.1574	58.6222	56.4889	63.3899	65.7213	55.7793	60.8081	56.1754	68.3295	63.5821	63.8203	69.6481	57.8704	54.5752	52.0946	57.2261	64.0425	59.6498
Histidine	7.31788	C00135	HMDB0000177	Cytoplasm	Organic acids and derivatives	Carboxylic acids and derivatives	Amino acids,peptides,and analogues	Histidine and derivatives	0.037331	ng/g	19338.9	17624.2	20732.1	19964.9	23781.6	20276.4	22213.1	23218.3	17681.3	17878.3	21971.2	19824.9	17716.1	16568.8	17734.7	18477.3	19086	21971.5	17805.8	24065	17883.3	21376.8	18419.7	22179.6	25739.9	22001.7	25647.8	21737.2	20697.6	21642.9	16888.2	21877	19197.3	28746.3	17634.6	23274.3	20992.1	21784.5	28801.9
Homocitrulline	6.67047	C02427	HMDB0000679	Cytoplasm	Organic acids and derivatives	Carboxylic acids and derivatives	Amino acids,peptides,and analogues	L-alpha-amino acids	0.716513	ng/g	177.755	120.397	121.371	109.414	130.468	114.954	124.829	128.273	177.755	177.755	177.755	177.755	142.54	112.941	123.438	102.67	100.18	133.431	114.299	137.573	109.414	109.414	109.414	109.414	139.9	108.052	139.879	134.041	129.327	128.269	91.1037	111.118	143.493	132.707	119.488	103.629	130.393	147.809	114.092
Homocysteine	8.33957	C00155	HMDB0000742		Organic acids and derivatives	Carboxylic acids and derivatives	Amino acids,peptides,and analogues	L-alpha-amino acids	0.0111161	ng/g	4362.99	4175.86	4220.67	4264.34	4544.4	4226.19	4150.18	4912.63	4319.23	4602.93	4109.65	4420.15	4132.24	4072.26	4365.32	4133.63	4422.18	4294.5	3914.5	4251.51	4033.34	4518.09	4111.23	4394.7	4797.45	5026.11	3880.85	4473.19	4428.4	4313.56	4117.64	4045.15	4485.04	4075.43	3918.42	4121.86	4691.47	4277.1	4473.21
Homoserine	6.73658	C00263	HMDB0000719	Extracellular	Organic acids and derivatives	Carboxylic acids and derivatives	Amino acids,peptides,and analogues	L-alpha-amino acids	0.0269742	ng/g	38215.4	34834.4	38832.5	41732.9	45408.5	43458.1	45143	44138.5	36736.7	35600.1	37201.5	43323	35969.9	31979.1	34164.4	37224.2	36129	41643.9	34362.6	43194.3	38386.7	40863.6	41379.3	46302.2	44061.4	46108.1	49607.8	41856.8	46883.3	45540.4	39238.1	42170.7	37606.7	55852.1	38949	48163.9	44408.4	45334.9	42867.4
Hydroxyphenyllactic acid	2.68688	C03672	HMDB0000755	Mitochondria	Phenylpropanoids and polyketides	Phenylpropanoic acids		Phenylpropanoic acids	0.12684	ng/g	1841.73	1593.42	1520.54	1454.95	1695.37	1832.44	1920.48	1990.12	1530.87	1473.6	2804.5	1557.95	1665.95	1128.65	1846.74	1732.34	1521.35	1564.78	1319.97	1676.06	1374.07	1552.66	1503.98	1389.1	2081.69	1540.64	1588.79	1570.37	1710.26	2124.64	1646.82	1848.06	3178.63	1362.35	1407.86	1733.1	1433.28	2000.7	2863.51
Hydroxyproline	6.55215	C01157	HMDB0000725	Endoplasmic reticulum	Organic acids and derivatives	Carboxylic acids and derivatives	Amino acids,peptides,and analogues	Proline and derivatives	0.0516738	ng/g	5575.4	5435.07	6045.44	5773.4	5378.41	6058.36	5655.05	5164.21	5973.08	4929.03	3993.19	7406.3	4803.4	5200.08	5030.1	6706.71	6408.47	5017.25	6322.57	6433.5	5300.15	6406.49	5259.04	6127.92	3400.7	6115.16	6628.57	5369.23	5691.04	6096.93	5535.08	6910.39	4447.44	4910.36	6103.58	7158.84	5115.39	5157.95	4660.39
Hydroxypropionic acid	4.28083	C01013	HMDB0000700	Cytoplasm	Organic acids and derivatives	Hydroxy acids and derivatives	Beta hydroxy acids and derivatives	Beta hydroxy acids and derivatives	0.0742489	ng/g	1768.39	1859.91	2048.97	1884.45	1952.38	2076.73	2460.68	1412.26	2791.54	1383.48	2096.12	802.425	1200.32	1975.27	2051.37	2212.68	1668.45	2061.92	2027.17	2438.34	2548.28	1982.33	1435.2	1571.99	1614.88	2243.54	2148.18	1802.92	2292.89	1981.31	1586.45	2446.25	2584.74	2318.33	2637.51	2302.12	1837.11	782.385	1430.01
Hypotaurine	6.60114	C00519	HMDB0000965		Organic acids and derivatives	Sulfinic acids and derivatives	Sulfinic acids	Sulfinic acids	0.0780107	ng/g	22998.7	22114.8	21046.3	22335.2	25949.7	23628.6	25710.2	22579.2	25871.7	20814	24392.9	20916.2	15616.3	21285.9	24189.2	27367.7	17504.6	19754.7	19523.2	27402.7	21959.7	23505	19443.9	24432	26406.8	30649.3	19616.1	27126.5	17314.5	23568.5	25207.1	28424.4	25952.9	24838.8	24368.6	27680.3	18345.3	17795.5	25340.5
Hypoxanthine	2.22878	C00262	HMDB0000157		Organoheterocyclic compounds	Imidazopyrimidines	Purines and purine derivatives	Hypoxanthines	0.0561518	ng/g	53214	53583.5	52038.8	48210.1	50685	51231.3	46750.2	53492.6	51352.1	53323	49539.7	58641.4	60083.1	53978.3	47412.5	52860.2	50842.6	52953.5	49079.4	55279.6	43903.8	51025.2	46356.9	51554.6	50689.4	56539.1	46202.3	49309.2	49696.5	50838.6	49903.3	54486.7	52021.8	46378.3	44442.4	44158.4	49094.7	61467.4	52134
Imidazoleacetic acid	6.12681	C02835	HMDB0002024		Organoheterocyclic compounds	Azoles	Imidazoles	Imidazolyl carboxylic acids and derivatives	0.0215611	ng/g	54.2477	65.8544	82.986	87.1469	83.7455	75.5051	83.8518	82.0719	45.1999	37.5248	49.064	85.2019	75.1292	32.0626	90.2743	65.9516	82.986	82.986	82.986	82.986	87.5285	75.8806	87.4148	97.7636	80.5986	83.298	81.1408	89.9447	69.428	78.9859	70.215	83.3916	73.3561	95.3145	77.4235	89.3129	89.3132	86.8545	74.1451
Indole-3-carboxaldehyde	4.67775	C08493	HMDB0029737	Cytoplasm	Organoheterocyclic compounds	Indoles and derivatives	Indoles	Indoles	0.0409491	ng/g	4.83529	7.24323	6.47073	3.44813	4.31359	6.66892	3.28932	4.69236	3.13362	4.77387	1.27282	10.1609	5.21786	7.76984	10.8981	5.0871	5.52888	8.73377	7.63844	3.98182	0.147421	2.2274	7.20088	4.21684	0.440906	5.8461	5.21741	5.74995	7.39088	6.50313	3.38164	9.40003	1.58045	0.488119	2.14457	8.94414	5.57004	2.41732	0.250125
Indole-3-lactic acid	4.4009	C02043	HMDB0000671		Organoheterocyclic compounds	Indoles and derivatives	Indolyl carboxylic acids and derivatives	Indolyl carboxylic acids and derivatives	0.0816283	ng/g	15.4374	20.9248	32.7704	30.2934	15.8215	22.2711	16.4083	28.6756	3.68407	35.5141	21.7743	0.777074	9.17244	21.955	29.3571	23.2147	31.748	35.5712	29.7107	34.0517	23.8269	32.3187	34.694	30.3338	19.6511	31.2349	3.17422	9.22567	38.0344	10.1935	36.3199	4.53684	24.0891	0.892064	35.9577	4.69432	32.2122	8.86595	38.1671
Indoleacetic acid	4.92166	C00954	HMDB0000197	Cytoplasm	Organoheterocyclic compounds	Indoles and derivatives	Indolyl carboxylic acids and derivatives	Indole-3-acetic acid derivatives	0.0838163	ng/g	144.851	123.382	110.855	102.662	135.706	136.586	143.531	113.038	137.728	108.321	216.27	117.085	190.193	118.243	97.9462	87.1458	99.7668	118.909	98.5449	126.201	81.5997	95.8429	138.532	94.675	179.751	74.5053	137.957	150.613	95.8038	185.219	136.174	129.148	215.365	152.535	105.858	100.368	115.652	105.381	127.124
Indoleacrylic acid	5.60461		HMDB0000734	Membrane	Organoheterocyclic compounds	Indoles and derivatives	Indoles	Indoles	0.098031	ng/g	0.703562	0.688731	0.82149	1.39582	0.799209	0.846713	0.945071	0.876492	0.44184	0.578036	0.771966	1.02241	1.07266	0.536257	0.552079	0.593933	0.846509	0.779764	0.841744	0.817944	1.29744	1.20315	1.59537	1.4873	0.975897	0.582861	0.890203	0.747873	1.23512	0.712521	0.810144	0.629064	1.09757	0.703239	1.19178	0.787691	0.890148	0.928149	1.01137
Indoxyl sulfate	2.64782		HMDB0000682	Cytoplasm	Organic acids and derivatives	Organic sulfuric acids and derivatives	Arylsulfates	Arylsulfates	0.0899615	ng/g	111.946	122.202	128.993	109.648	94.927	116.563	137.031	126.161	155.775	86.5913	126.907	78.5084	45.197	121.238	104.539	217.834	195.288	96.1508	103.487	121.047	148.395	94.6297	118.006	77.5607	104.192	114.341	112.495	48.6794	199.472	128.008	68.2034	70.5686	198.328	125.643	149.482	74.67	115.299	89.356	199.573
Inosine	3.18189	C00294	HMDB0000195		Nucleosides,nucleotides,and analogues	Purine nucleosides		Purine nucleosides	0.0402577	ng/g	937215	883239	849529	847797	840664	903440	792335	864465	802749	988429	917155	1.04053e+06	1.11979e+06	802106	747922	863144	843722	813160	872607	868626	800389	797547	943070	850180	955320	881439	663262	862634	929428	954992	849001	880339	863195	776450	829213	700480	728949	946834	888717
Inosine 5'-diphosphate(IDP)	9.33261	C00104	HMDB0003335		Nucleosides,nucleotides,and analogues	Purine nucleotides	Purine ribonucleotides	Purine ribonucleoside diphosphates	0.110566	ng/g	104655	85576	157175	135086	104596	113645	130115	114911	88958.7	91806.5	129208	108646	114041	73121	80401.2	74740.6	176980	96599.8	183822	171298	178319	76687.4	181210	104129	129675	60722.1	145623	82364.3	125206	154230	91522.9	83622.9	128716	156855	118630	116259	69663.5	151517	137844
Inosine triphosphate(ITP)	9.72319	C00081	HMDB0000189		Nucleosides,nucleotides,and analogues	Purine nucleotides	Purine ribonucleotides	Purine ribonucleoside triphosphates	0.0615895	ng/g	131.263	225.903	186.951	134.741	127.294	182.476	124.905	116.906	206.75	79.8546	101.693	136.755	272.749	289.314	169.84	171.708	200.364	132.529	133.658	281.252	149.605	150.686	82.1343	156.54	65.6995	186.52	84.6232	172.335	26.6651	131.065	321.054	251.119	283.493	50.4424	50.8867	114.797	175.322	87.2644	85.4316
Inosine-monophosphate(IMP)	9.20953	C00130	HMDB0000175		Nucleosides,nucleotides,and analogues	Purine nucleotides	Purine ribonucleotides	Purine ribonucleoside monophosphates	0.134348	ng/g	88825.8	106785	112983	68005.2	104869	101264	98736.1	88192.1	110140	70801.9	82918.5	91443.2	110042	156968	75073.4	85056.8	129992	83086.2	86638.4	152215	78782.4	65927.1	66048.9	61262.4	96940.2	115747	78660.1	128127	39438.3	125229	102377	138012	129079	94983	55843.4	115040	85247.3	61966.2	72704.2
Isocitric acid	9.47223	C00311	HMDB0000193	Cytoplasm	Organic acids and derivatives	Carboxylic acids and derivatives	Tricarboxylic acids and derivatives	Tricarboxylic acids and derivatives	0.0783016	ng/g	1658.49	1501.14	1183.45	1427.24	1817.94	1356.53	1309.38	1399.29	1627.57	1581.17	1523.79	1901.45	1283.61	1632.56	1562.94	1525.45	927.835	1808.72	1169.4	827.835	1021.23	1903.82	1259.6	1524.33	2065.98	1815.07	1574.78	1815.94	1506.79	1112.55	1363.73	1443.03	1072.57	1208.49	1611.36	1345.08	1621.65	1535.46	1559.91
Isoleucine	3.73112	C00407	HMDB0000172	Cytoplasm	Organic acids and derivatives	Carboxylic acids and derivatives	Amino acids,peptides,and analogues	Isoleucine and derivatives	0.0258262	ng/g	17937.9	17333.1	18676	22746.9	25153.5	21208.1	26867.8	24146.5	16129.9	15338.4	18470.2	21813.1	14582.5	15433.3	20038.8	19277.9	16475.6	21306.8	17382.8	19538.9	22793.7	20398	23514.2	24281.6	25745.2	22404.5	31265.5	21199.1	27917.6	22858.2	16175.3	17881.4	17001.9	37381.3	22182.3	30905.7	27495	23886.8	23333.3
Isopentenyl pyrophosphate	8.67024	C00129	HMDB0001347		Lipids and lipid-like molecules	Prenol lipids	Isoprenoid phosphates	Isoprenoid phosphates	0.088551	ng/g	8539.13	8761.82	9100.64	8912.93	7731.22	8478.95	9729.67	6349.27	11583	7506.65	8853.11	6213.79	9363.71	9570.33	9094.04	7019.2	9972.03	7104.92	11131.5	8194.08	11037.9	9103.07	8197.21	7313.5	7681.3	7188.3	8002.24	8053.02	7763.43	9016.8	8313.54	8822.02	12258.8	7415.59	10528.8	8715.5	7375.68	5660.6	6591.03
Isovalerylcarnitine	3.40243		HMDB0000688	Extracellular	Lipids and lipid-like molecules	Fatty Acyls	Fatty acid esters	Fatty acid esters	0.0523963	ng/g	188.221	162.827	261.911	182.1	182.235	245.439	208.383	218.672	152.178	175.023	208.197	217.488	198.606	92.7188	244.675	115.309	303.619	195.97	363.27	184.786	173.61	176.911	200.952	176.927	209.111	164.567	189.171	166.092	371.703	220.959	217.51	171.586	202.664	106.889	346.938	177.04	177.179	311.812	190.643
Itaconic acid	8.2539	C00490	HMDB0002092	Mitochondria	Lipids and lipid-like molecules	Fatty Acyls	Fatty acids and conjugates	Branched fatty acids	0.0397188	ng/g	1805.34	1664.03	1980.38	2225.52	2093.96	1945.67	2009.86	2139.92	1722.24	1906.77	1722.98	1869.35	1683.67	1469.85	1936.61	1565.97	1989.92	2020.25	2067.55	1843.8	2303.42	2015.71	2407.17	2175.76	2110.18	2022.22	2321.61	1921.81	2352.5	2034.96	1580.66	1814.54	1673.98	2284.65	1960.29	2120.51	2236.16	2011.27	2180.99
Kynurenine	3.64004	C00328	HMDB0000684	Cytoplasm	Organic oxygen compounds	Organooxygen compounds	Carbonyl compounds	Alkyl-phenylketones	0.0583604	ng/g	60.8315	45.5503	59.261	58.3871	69.9417	67.2492	73.0926	50.9506	86.8647	50.3112	74.4262	31.724	29.8758	56.9928	68.7383	26.5942	55.5145	57.8691	59.9579	63.7026	64.9618	51.8229	59.7049	57.059	73.4174	63.5457	79.085	63.7186	55.5988	82.2229	68.5559	62.6194	82.4941	65.7383	76.8603	67.2779	60.3159	45.1408	59.2418
Lactate	3.67586	C00186	HMDB0000190	Cytoplasm	Organic acids and derivatives	Hydroxy acids and derivatives	Alpha hydroxy acids and derivatives	Alpha hydroxy acids and derivatives	0.0419651	ng/g	563754	559903	571353	679195	640041	582155	613536	637388	639503	559030	554123	502361	491598	566399	583339	598277	541957	639374	616778	487303	702281	638234	743517	632747	627648	583519	714933	634063	623261	628623	544391	532343	558626	667109	577383	651027	664055	599688	701594
Lactose	7.66509	C00243	HMDB0000186		Organic oxygen compounds	Organooxygen compounds	Carbohydrates and carbohydrate conjugates	O-glycosyl compounds	0.330687	ng/g	15298.8	17244.9	16366.1	15860.2	14808.4	29833.3	28311.5	13023.5	14012.1	16361.5	18261.3	12560.2	20757.4	13177.1	18187.6	16857.7	19189.1	15449	13971.4	16854.6	17516.7	15501.4	17556	12866.6	18847.6	9230.8	13750.3	17404.9	68046.8	19541.2	15418.5	16326.6	30268.1	44561.2	23885.7	14530.9	15814.5	9393.08	12960.5
Lactulose	7.77006	C07064	HMDB0000740	Cytoplasm	Organic oxygen compounds	Organooxygen compounds	Carbohydrates and carbohydrate conjugates	O-glycosyl compounds	0.118509	ng/g	108.555	103.989	100.203	91.5959	110.122	125.655	169.881	111.851	97.6703	101.014	120.262	115.272	146.266	86.3782	90.5761	92.7346	97.9114	97.3583	98.9946	106.547	87.3298	100.345	86.6703	92.0387	142.587	95.3044	100.054	102.543	167.739	132.613	99.5559	102.711	114.71	344.158	100.56	120.094	107.59	109.33	124.41
Leucine	3.73627	C00123	HMDB0000687	Extracellular	Organic acids and derivatives	Carboxylic acids and derivatives	Amino acids,peptides,and analogues	Leucine and derivatives	0.0168613	ng/g	23831.3	22846.2	24906.9	30294.9	33313.4	27969	35914.9	31981.4	21592.6	20530.7	24836	28366	19327.5	20472.3	25972.5	25612.5	21972.7	28060.1	23173.5	26421.4	30694	26711.3	31390.1	32384	34332.4	29578.9	41495.2	27847.2	37122.4	30176.9	21329.4	23247.1	22525.6	49675.3	29874.9	41584	36431.8	31594.7	31094.3
Leucyl-Glycine	3.69688		HMDB0028929		Organic acids and derivatives	Carboxylic acids and derivatives	Amino acids,peptides,and analogues	Dipeptides	0.013773	ng/g	213.581	189.873	237.947	389.289	339.212	303.676	765.011	276.558	159.569	277.372	255.432	161.951	248.819	122.872	195.478	192.321	237.828	291.357	210.591	212.01	305.426	304.105	424.454	523.171	360.281	325.472	510.748	160.346	545.96	213.021	238.748	216.977	159.951	2041.33	273.662	585.104	374.56	302.391	294.797
Leucylphenylalanine	4.76566		HMDB0013243		Organic acids and derivatives	Carboxylic acids and derivatives	Amino acids,peptides,and analogues	Dipeptides	0.0414253	ng/g	9.50019	6.84963	6.85119	10.2664	8.39402	9.78079	9.29432	8.07495	9.42806	9.18753	7.17379	12.2114	9.72183	6.02744	5.7514	5.89785	5.31106	6.7937	8.27782	7.02219	7.60819	8.44708	15.2701	9.74003	8.9088	6.85597	9.77614	8.03517	11.9023	12.9956	7.57301	6.65223	6.5121	11.4767	10.7709	8.41755	7.25053	10.896	7.94065
Linoelaidic acid	11.4101		HMDB0006270	Cytoplasm	Lipids and lipid-like molecules	Fatty Acyls	Lineolic acids and derivatives	Lineolic acids and derivatives	0.0329955	ng/g	15603.9	17824.5	16413.9	16559.9	20798.3	16946.5	17733.8	19015.4	18381.2	12972	15982.2	15080.4	14459.7	17602.6	19369.5	19866.1	15983.1	17274.2	13217.2	19181.1	13217.9	19698.4	14519.7	18803.6	16509.4	28966.4	20053.5	17663.9	22077.6	12525.7	13803.3	19379.6	16774.7	19238.4	14464.5	20457.8	21693.5	14895	16664.2
Linoleic acid	11.4101	C01595	HMDB0000673	Cytoplasm	Lipids and lipid-like molecules	Fatty Acyls	Lineolic acids and derivatives	Lineolic acids and derivatives	0.0293464	ng/g	15912.6	18622.9	16841.3	17047.3	21498.8	17543.9	18580.7	19599.4	18726.7	13531.7	15979.6	15412.3	15095.1	18374.1	20136.1	20886.2	16169	17779.6	13553.3	19863.3	13651.4	20664.6	15010.6	18862.4	17385.1	29616.7	20834.7	18158.6	22411	13375	14434.9	19954.6	17825.7	20178.5	15049.7	21268.8	22390.8	15349.7	17387.3
Linoleoyl ethanolamide	10.8495		HMDB0012252	Extracellular,Membrane	Organic nitrogen compounds	Organonitrogen compounds	Amines	N-acylethanolamines	0.623606	ng/g	302.708	284.829	263.215	319.838	292.853	347.676	238.407	247.569	310.056	315.965	241.11	343.703	314.339	246.75	216.631	361.594	250.363	291.665	282.569	228.264	299.049	275.632	295.234	409.436	234.627	368.177	267.731	300.879	641.394	276.588	243.372	229.349	207.302	256.456	264.74	225.129	260.242	294.632	244.568
Linoleyl carnitine	10.4304		HMDB0006469	Cytoplasm	Lipids and lipid-like molecules	Fatty Acyls	Fatty acid esters	Acyl carnitines	0.442217	ng/g	11916.5	13468.8	12024.7	12606.3	11715.1	12587.8	10772.3	10161.2	16047.1	13201.6	9965.07	8452.29	16941.2	11971.8	15871.2	9090.82	12365.7	12712.7	13316	9704.34	11590.4	15908.9	10800.2	12125.6	8817.69	14679.8	10164.7	13198.2	15042.1	9715.84	13636.4	11957	9572	9232.74	13051.3	11233.2	10237.9	5317.18	7995.4
Lumichrome	5.47389	C01727	HMDB0254199		Organoheterocyclic compounds	Pteridines and derivatives	Alloxazines and isoalloxazines	Flavins	0.0459039	ng/g	1181.58	1163.01	923.592	1114.99	1092.41	1132.58	1124.66	855.736	1266.96	1090.06	1220.37	1148.94	1346.3	1040.34	1114.17	1151.23	860.104	917.634	895.233	1021.4	1228.52	1214.72	1080.28	936.448	1150.31	988.443	1006.82	1224.05	1200.29	1186.62	1153.79	989.617	984.909	1049.5	1091.15	1373.07	832.798	969.868	860.827
Lysine	9.49071	C00047	HMDB0000182	Cytoplasm	Organic acids and derivatives	Carboxylic acids and derivatives	Amino acids,peptides,and analogues	L-alpha-amino acids	0.0442512	ng/g	51339.8	47221.6	53885.6	52591.6	57245.9	55122.4	61443.8	56881.2	50786.2	45964.7	50426.1	58182	44455	45274.6	48945	50211.9	53429.9	60841.1	46052.5	55218.9	48241.2	49855	53729.2	58540.8	54802.7	56553.2	63521.7	54106.1	60554.4	59265.7	47115.5	53553.8	50336.7	71879.2	57379.5	66180	57634.3	56752.7	59130.8
Malic acid	8.46118	C00149	HMDB0000156	Cytoplasm	Organic acids and derivatives	Hydroxy acids and derivatives	Beta hydroxy acids and derivatives	Beta hydroxy acids and derivatives	0.0451603	ng/g	85191.6	75645.6	87230.3	103468	95902.3	92670.2	93324.5	98918.8	80240.5	85890.1	86918.9	87717	82715.6	61849.2	79720.8	78296.7	81593.9	100529	97075.7	69722.6	96152	95818.6	118645	103258	100043	86086.5	103594	93885.3	121919	102319	70473	75969.7	77277.2	104618	98264.7	93138.6	108726	106033	90611.9
Malonic acid	8.15666	C04025	HMDB0000691	Cytoplasm	Organic acids and derivatives	Carboxylic acids and derivatives	Dicarboxylic acids and derivatives	Dicarboxylic acids and derivatives	0.0902884	ng/g	220.479	182.046	238.715	287.092	240.501	271.284	224.841	210.776	204.679	220.855	201.189	255.193	217.477	129.063	210.972	170.672	207.845	255.77	262.102	229.143	287.2	279.465	319.949	261.753	273.961	271.069	210.797	206.178	340.728	267.048	221.777	255.583	197.499	266.565	223.428	211.873	235.46	304.419	10.2241
Malonyl-L-carnitine	8.09028		HMDB0002095	Extracellular,Membrane	Lipids and lipid-like molecules	Fatty Acyls	Fatty acid esters	Acyl carnitines	0.0933662	ng/g	21398.6	25800	22514.7	24303	21059.7	23026.4	23854	21467.8	26182.6	19197.3	20503.6	19710.6	20998.3	23917.9	32208.6	26075.1	23120.1	23618.6	21778.2	21542.1	25324.9	24546.8	24077.6	23262.8	19019.3	24424.8	17617.2	23177.4	20672.4	26111.9	22979.9	22341.5	19790.7	23772.4	25249.1	26604.1	22216.9	20823.3	20769
Maltotriose	8.78327	C01835	HMDB0001262	Cytoplasm,Extracellular,Lysosome	Organic oxygen compounds	Organooxygen compounds	Carbohydrates and carbohydrate conjugates	Oligosaccharides	0.306369	ng/g	5483.37	4787.25	5208.41	4125.6	3850.33	5965.42	7141.26	5396.68	3914.92	6174.85	4559.63	7284.09	5486.44	3432.22	6396.17	3834.16	5926.33	4689.27	3987.42	6230.6	4953.11	3714.91	3395.41	4438.98	4945.06	4266.11	2787	3403.14	11547.2	4189.72	3300.45	4824.34	5251.52	6031.31	14479.8	2802.38	4153.76	2307.72	6838.32
Mannitol	4.96706	C00392	HMDB0000765		Organic oxygen compounds	Organooxygen compounds	Carbohydrates and carbohydrate conjugates	Sugar alcohols	0.0332941	ng/g	1614.73	1996.41	1786.1	1877.95	1667.68	1699.93	1877.06	1728.91	1861.85	1540.6	1650.17	1406.29	2265.92	1894.57	1753.86	2071.27	1767.22	1650.36	1927.92	1798.89	1999.81	1793.07	1905.59	1813.33	1577.13	1598.94	1731.22	1763.42	1745.63	1732.41	1524.72	1796.93	1754.51	2045.87	1672.8	2035.08	1974.23	1486.15	1654.04
Mannose 6-phosphate	9.31883	C00275	HMDB0001078		Organic oxygen compounds	Organooxygen compounds	Carbohydrates and carbohydrate conjugates	Hexose phosphates	0.0440007	ng/g	5.90344e+06	5.26033e+06	5.14214e+06	4.35898e+06	5.47566e+06	5.77347e+06	6.83536e+06	4.45769e+06	6.5474e+06	6.19798e+06	5.52226e+06	5.34611e+06	6.3476e+06	5.66813e+06	5.24901e+06	3.77657e+06	5.67458e+06	5.06483e+06	5.01256e+06	4.81658e+06	3.97922e+06	4.60264e+06	4.71562e+06	4.13843e+06	5.97204e+06	5.24564e+06	5.29474e+06	5.39021e+06	6.23678e+06	4.98585e+06	5.59668e+06	6.27458e+06	6.67691e+06	6.52604e+06	7.03798e+06	7.10049e+06	4.40099e+06	4.26599e+06	4.57231e+06
Melatonine	4.87241	C01598	HMDB0001389	Cytoplasm	Organoheterocyclic compounds	Indoles and derivatives	Indoles	3-alkylindoles	0.117438	ng/g	0.166859	0.209202	0.15643	0.141357	0.144308	0.154307	0.1526	0.146824	0.203156	0.160985	0.156294	0.147003	0.154455	0.161249	0.193768	0.327336	0.155917	0.142412	0.194965	0.132429	0.143501	0.158245	0.136458	0.127225	0.144213	0.167832	0.148384	0.116803	0.172754	0.155731	0.143976	0.144769	0.139607	0.112822	0.197412	0.160559	0.12642	0.159974	0.147821
meso-Tartaric acid	8.87017	C00552							0.0067738	ng/g	805.245	876.487	812.886	833.492	906.962	859.691	792.911	889.371	805.245	805.245	805.245	805.245	880.133	818.631	855.094	952.092	827.825	823.688	777.394	822.638	819.233	859.308	800.168	855.259	898.705	934.475	949.055	845.613	878.284	945.835	837.086	777.557	700.351	835.728	849.607	785.959	804.027	871.932	1004.32
Methionine	4.22419	C00073	HMDB0000696	Extracellular	Organic acids and derivatives	Carboxylic acids and derivatives	Amino acids,peptides,and analogues	Methionine and derivatives	0.056219	ng/g	31470.4	27283.1	32537.2	40093.1	41115.8	35472.2	34932.5	37085.9	27332.1	27261.3	37506	33782.2	23066.6	27526.1	25949.8	32589.8	30940.8	36849.2	29228.8	33129.9	35995	39581.8	41942.1	42853.4	45031.7	37451.4	45239.2	36740.9	42834	39553.8	29706.2	29795	35244.7	40535.2	33885.7	30064.2	31415.1	36774.2	41400.1
Methionine sulfoxide	7.18066	C02989	HMDB0002005		Organic acids and derivatives	Carboxylic acids and derivatives	Amino acids,peptides,and analogues	L-alpha-amino acids	0.0536776	ng/g	1447.42	1561.33	1498.63	2119.65	2204.23	1621.59	2552.42	1838.76	1574.24	1179.83	1734.15	1301.46	904.995	1284.7	2098.42	1957.21	1277.79	1829.04	1425.32	1462.37	2206.75	1932.94	1886.19	2452.7	2289.07	1912.59	2810.39	1804.88	2032.53	1620.29	1273.7	1559.83	1609.21	3374.6	2083.7	3142.17	2289.13	1287.43	2255.02
Methylcysteine	4.32011	C22040	HMDB0002108		Organic acids and derivatives	Carboxylic acids and derivatives	Amino acids,peptides,and analogues	Cysteine and derivatives	0.0482268	ng/g	401.548	431.509	313.666	309.261	368.032	346.238	441.602	418.394	282.735	386.301	515.745	421.411	447.692	432.159	448.658	397.526	369.614	234.458	325.462	325.132	322.257	325.867	265.317	323.603	374.39	387.976	329.263	380.499	291.784	375.514	362.02	355.636	462.245	572.12	358.248	373.794	509.617	353.783	294.512
Methylglutaric acid	2.74621		HMDB0000752	Extracellular	Lipids and lipid-like molecules	Fatty Acyls	Fatty acids and conjugates	Methyl-branched fatty acids	0.0364575	ng/g	17.0657	11.1543	13.046	16.9762	19.795	14.3694	12.2238	18.5334	16.8842	17.7282	17.721	15.9293	12.1689	9.86209	10.7052	11.8809	11.5939	15.1069	12.9069	12.5765	14.4464	12.9994	13.8988	26.5601	19.7117	23.9112	15.3385	20.2184	16.6817	16.2468	11.3904	13.1587	11.7931	13.5173	12.6235	10.9615	16.4998	13.1244	16.6379
Methylguanidine	4.07234	C02294	HMDB0001522		Organic nitrogen compounds	Organonitrogen compounds	Guanidines	Guanidines	0.23786	ng/g	6.87032	6.28641	6.36574	9.05034	7.16031	8.66938	5.52027	5.13582	7.54699	6.63567	6.53024	6.76839	5.45582	6.29703	6.32183	7.07097	6.79213	6.81752	6.48774	5.36558	8.02477	11.487	10.6926	5.99694	8.38695	6.88394	4.95929	8.41105	10.3332	9.75158	9.15383	5.43892	6.21929	4.70674	5.18797	5.96708	5.34686	4.02842	5.10443
Methylmalonic acid	8.17338	C02170	HMDB0000202	Cytoplasm	Organic acids and derivatives	Carboxylic acids and derivatives	Dicarboxylic acids and derivatives	Dicarboxylic acids and derivatives	0.14214	ng/g	2357.24	2151.11	1336.63	1715.95	2546.84	2055.77	1439.09	1542.66	2751.01	1882.82	2260.32	2534.79	923.553	1255.07	5704.5	721.313	1077.69	1053.3	1961.67	1253.85	1995.72	1832.58	1689.49	1346.02	1453.35	2850.01	3215.88	2668.11	1221.22	1242.44	1249.14	4510.27	1916.46	696.098	1615.51	1528.28	2051.39	891.07	1218.82
Methylsuccinic acid	8.13427	C08645	HMDB0001844	Cytoplasm	Lipids and lipid-like molecules	Fatty Acyls	Fatty acids and conjugates	Methyl-branched fatty acids	0.0887777	ng/g	296.131	256.438	297.245	298.373	319.498	258.181	312.471	191.844	496.976	250.182	74.2068	363.158	237.046	108.18	471.296	209.229	412.891	303.426	294.562	178.1	296.976	292.676	199.244	404.597	190.366	210.872	383.598	493.155	284.344	292.429	223.271	232.678	120.504	265.021	268.494	595.864	342.259	115.897	123.635
myo-Inositol	7.67057	C00137	HMDB0000211		Organic oxygen compounds	Organooxygen compounds	Alcohols and polyols	Cyclohexanols	0.0422473	ng/g	1.27609e+07	1.32966e+07	1.3238e+07	1.37557e+07	1.33069e+07	1.33332e+07	1.40416e+07	1.34423e+07	1.28114e+07	1.08663e+07	1.42116e+07	1.3154e+07	1.23914e+07	1.34259e+07	1.35365e+07	1.38327e+07	1.33665e+07	1.36887e+07	1.33254e+07	1.25714e+07	1.41147e+07	1.34429e+07	1.4421e+07	1.3044e+07	1.37875e+07	1.26597e+07	1.33114e+07	1.34688e+07	1.35073e+07	1.43802e+07	1.29899e+07	1.24554e+07	1.35732e+07	1.50396e+07	1.26847e+07	1.48691e+07	1.44261e+07	1.23522e+07	1.46931e+07
Myristelaidic acid	10.6426		HMDB0062248		Lipids and lipid-like molecules	Fatty Acyls	Fatty acids and conjugates	Long-chain fatty acids	0.114785	ng/g	9170.81	8978.91	9712.08	10077.2	10385.9	12227.6	9213.84	12050.1	9337.89	8534.93	9030.29	9780.13	10831.2	9489	9544.71	6050.74	10104.5	10011	8881.6	9851.23	10077.2	10077.2	10077.2	10077.2	9326.95	10172.4	10782.5	11261.6	17290	11149.3	9853.7	10617.2	10306	9139.65	7373.26	10036.5	12784.1	8905.81	10528.1
Myristic acid	11.0804	C06424	HMDB0000806	Cytoplasm	Lipids and lipid-like molecules	Fatty Acyls	Fatty acids and conjugates	Long-chain fatty acids	0.0170689	ng/g	114.745	131.009	113.624	107.278	132.568	114.676	124.623	145.112	104.783	80.8302	143.112	130.255	112.605	133.138	132.269	146.026	114.412	105.27	104.751	130.063	91.1088	109.317	102.4	126.287	135.898	143.772	130.939	119.664	104.183	110.675	117.426	126.421	137.753	147.039	87.0547	126.645	141.685	170.475	114.497
N2,N2-Dimethylguanosine	2.29387		HMDB0004824		Nucleosides,nucleotides,and analogues	Purine nucleosides		Purine nucleosides	0.0404395	ng/g	46.5552	51.8923	50.4565	47.5152	52.024	50.5269	54.2244	49.8007	49.7699	41.1796	49.5091	45.7623	46.5636	54.376	49.0007	57.6289	50.4868	53.9861	44.3508	53.0023	47.6957	47.0996	45.8301	49.4354	48.3789	52.96	53.0956	53.6614	43.8066	55.8609	48.2212	54.2188	55.28	58.5623	41.3166	61.7389	56.6715	49.1587	51.002
N6-Acetyllysine	6.03377	C02727	HMDB0000206	Cytoplasm	Organic acids and derivatives	Carboxylic acids and derivatives	Amino acids,peptides,and analogues	L-alpha-amino acids	0.098097	ng/g	223.99	167.464	170.495	169.782	225.805	192.109	248.503	251.914	147.478	155.748	463.577	129.157	165.452	176.621	148.63	179.153	163.457	162.069	158.485	197.97	175.276	173.04	165.8	165.012	391.322	178.517	158.3	175.082	138.096	208.66	217.06	204.62	550.057	199.706	113.036	131.212	188.336	200.049	466.806
N6-methyladenosine	1.64692		HMDB0004044		Nucleosides,nucleotides,and analogues	Purine nucleosides		Purine nucleosides	0.016888	ng/g	33.8494	33.295	35.5896	31.3089	36.1429	34.1463	31.4217	38.8902	24.7395	42.0573	32.0711	36.5299	35.1011	31.9074	24.5535	41.618	34.4623	43.2778	29.0198	35.5983	21.3697	35.158	30.8395	37.8685	34.184	40.4456	32.766	37.1759	32.0018	33.958	31.64	38.9854	28.6454	38.3472	29.0959	29.5982	36.2815	44.7873	36.6463
N-Acetylalanine	4.00429		HMDB0000766	Cytoplasm	Organic acids and derivatives	Carboxylic acids and derivatives	Amino acids,peptides,and analogues	N-acyl-L-alpha-amino acids	0.0792688	ng/g	11251.5	10530.2	12477.8	14611.6	15972.1	13226.4	16336	14064.8	10135.1	10097.1	14001.9	10772	8500.79	9958.48	10521.2	13140.4	12649.1	15259	9964.1	12038.8	12356.3	14572.4	14050.6	17467.3	17091.7	14331	18582.2	13883.5	17014.5	16029	9239.83	10622.4	10804.1	26333.7	11128.8	17077.3	16824.6	12275.4	12348.4
N-Acetylaspartic acid	8.24213	C01042	HMDB0000812	Cytoplasm	Organic acids and derivatives	Carboxylic acids and derivatives	Amino acids,peptides,and analogues	Aspartic acid and derivatives	0.0270353	ng/g	608213	587529	624794	695402	689130	672669	606533	791715	531175	627546	608462	665670	620964	506994	625051	597108	616981	639351	631622	611222	671463	683432	727573	699140	753127	703350	646859	653186	721130	732509	584788	652250	599034	612279	643721	571097	708046	712726	704026
N-Acetylaspartylglutamic acid (NAAG)	9.19551	C12270	HMDB0001067		Organic acids and derivatives	Carboxylic acids and derivatives	Amino acids,peptides,and analogues	Dipeptides	0.143432	ng/g	102670	109451	117009	130586	129252	111256	116117	140338	97202.8	80083.9	125575	107819	97535	116496	112036	111738	108168	132745	111470	115652	129644	139405	122446	130850	157848	102449	131208	125504	124168	114868	110091	95896.2	128820	118144	120392	97113.1	137480	95946.9	143127
N-Acetylcadaverine	4.72464		HMDB0002284		Organic acids and derivatives	Carboxylic acids and derivatives	Carboxylic acid derivatives	Acetamides	0.0119811	ng/g	22.041	24.0077	25.1392	35.395	32.7707	25.6991	30.8178	36.4848	18.3661	25.9029	18.3214	25.5735	24.477	20.8804	32.2722	18.4012	23.0674	29.1658	21.4305	26.893	35.9658	27.1612	38.5329	39.9202	26.815	34.856	34.966	34.4459	22.1424	24.1213	24.0938	32.4389	23.4884	34.7329	28.6033	36.4469	27.7679	29.3496	31.3034
N-Acetyl-D-glucosamine	4.04529	C00140	HMDB0000215	Cytoplasm,Membrane,Lysosome	Organic oxygen compounds	Organooxygen compounds	Carbohydrates and carbohydrate conjugates	Acylaminosugars	0.0808258	ng/g	6235.78	6722.4	6704.72	6959.32	6444.7	6302.69	6345.07	7041.22	6620.4	5945.17	6729.53	5648.02	6362.88	6239.19	6803.05	7484.5	5328.58	7292.26	7158.4	7039.65	6178.43	7199.26	7135.72	7323.88	6874.02	6445.52	6721.43	5737.85	7145.74	6564.75	5355.44	6144.81	6410.37	6267.92	6756.56	5945.41	6556.48	7569.48	7260.69
N-Acetylglutamic acid	8.14693	C00624	HMDB0001138		Organic acids and derivatives	Carboxylic acids and derivatives	Amino acids,peptides,and analogues	Glutamic acid and derivatives	0.0428948	ng/g	10998.5	9949.09	10513	11874.8	12844.3	11847.2	12730.2	13387.3	11288.8	10622.2	10503.3	11579.8	9148.57	9604.35	10484.6	10558.8	9767.23	9811.36	9961.21	12512.3	11740.2	10959	11837	12963.1	13721.3	11455.7	11004.7	15195.6	11288.3	12180.5	12110	11810	10952	14764.6	10614.5	14589.8	12294.9	11210.1	13234.6
N-Acetylglutamine	5.60756		HMDB0006029		Organic acids and derivatives	Carboxylic acids and derivatives	Amino acids,peptides,and analogues	Glutamine and derivatives	0.0713818	ng/g	5971.74	4234.1	4373.67	5115.57	6309.81	4900.29	7003.92	7686.48	4070.75	4144.58	12069.4	3602.27	3774.6	3835.6	4404.63	4921.56	4313.48	4721.93	4139.96	4319.32	4928.86	4755.51	5215.15	5562.78	10883.1	5066.41	4748.31	4541.43	5196.59	5844.37	3876.51	4683.68	13870.6	6317.96	4004.09	3823.04	5464.76	4587.89	13217.1
N-Acetylleucine	4.28024	C02710	HMDB0011756		Organic acids and derivatives	Carboxylic acids and derivatives	Amino acids,peptides,and analogues	Leucine and derivatives	0.0319114	ng/g	16.0805	12.6099	16.3109	15.9144	16.8914	16.4414	18.7416	15.8328	13.3564	13.2838	20.1208	17.5609	14.9344	13.247	11.1241	11.1339	13.8765	18.4943	13.6758	19.1971	12.3455	15.2392	17.593	18.4797	20.9046	12.8729	16.7873	17.0006	14.1762	15.557	14.2972	21.735	21.6497	20.673	14.9765	17.6672	15.9883	16.496	18.7648
N-Acetylmannosamine	3.97171	C00645	HMDB0001129		Organic oxygen compounds	Organooxygen compounds	Carbohydrates and carbohydrate conjugates	Acylaminosugars	0.0931084	ng/g	3482.96	3781.04	4283.69	3869.98	4264.44	3618.55	4144.59	4774.38	3041.54	3198.91	4554.94	3136.45	2728.11	3973.2	3758.13	4664.74	3714.91	5052.2	3274.02	5093.61	3717.51	4040.38	3481.33	4240.69	4412.41	3823.29	5264.83	3557.21	3979.22	3324.81	3787.04	3383.14	3784.98	5347.01	3423.59	4022.78	5323.62	4117.43	4928.23
N-Acetylmethionine	2.79296	C02712	HMDB0011745		Organic acids and derivatives	Carboxylic acids and derivatives	Amino acids,peptides,and analogues	Methionine and derivatives	0.0497483	ng/g	1202.41	981.424	1027.23	1482.99	1573.98	1403.85	1529.21	1331.46	1314.77	990.516	992.926	1511.42	997.772	1007.23	982.018	938.676	816.7	1162.61	979.098	1150.51	1445.01	1234.27	1627.11	1625.57	1611.72	1335.85	1789.28	1559.08	1737.12	1634.84	1128.87	1114.58	989.399	2269.08	1142.11	1716.24	1412.34	1552.37	1471.1
N-Acetylneuraminic acid	7.65117	C19910	HMDB0000230	Cytoplasm,Membrane,Nucleus,Lysosome	Organic oxygen compounds	Organooxygen compounds	Carbohydrates and carbohydrate conjugates	N-acylneuraminic acids	0.100401	ng/g	9838.63	10848.4	10881.1	11611.2	11020.5	9986.75	12168.7	11398	10476.5	9470.71	10648.8	8758.53	8631.98	11127.6	11587.5	12046.4	10011.2	12052.7	9931.7	11529	11356.8	12292.7	10061.2	12734.1	10780.1	11113.9	10732.1	11455.7	9398.28	9305.56	10179.9	11063.2	11075.9	13800.2	10556.7	13242.1	11556.6	10311	13514.6
N-Acetylphenylalanine	4.39637	C03519	HMDB0000512	Cytoplasm	Organic acids and derivatives	Carboxylic acids and derivatives	Amino acids,peptides,and analogues	Phenylalanine and derivatives	0.0547785	ng/g	48.5894	27.0929	35.6814	36.8015	51.1182	45.9766	65.2741	54.3177	36.1067	27.4013	97.1528	33.6969	36.6485	22.1133	25.2646	24.345	29.3823	37.0472	32.8182	43.4779	33.6989	30.8946	43.3159	39.2966	85.1315	36.9989	34.4386	47.904	46.0866	57.748	33.7011	46.3708	109.123	70.7677	32.6102	48.5955	36.8886	43.9311	101.423
N-Acetylputrescine	4.82099	C02714	HMDB0002064		Organic acids and derivatives	Carboximidic acids and derivatives	Carboximidic acids	Carboximidic acids	0.0824638	ng/g	14.5154	15.1349	16.1326	16.1124	16.0043	15.7414	14.8836	16.3373	13.43	14.9314	15.6945	14.0056	15.6078	12.8518	14.7127	17.3675	16.585	16.957	17.2694	13.719	17.9509	15.9078	16.8946	13.6962	15.9874	16.9514	15.9878	15.0906	18.2839	18.294	14.3603	12.0275	15.6682	14.5981	14.2931	14.9751	15.4845	14.0973	16.0959
N-Acetylserine	4.48322		HMDB0002931	Cytoplasm	Organic acids and derivatives	Carboxylic acids and derivatives	Amino acids,peptides,and analogues	N-acyl-L-alpha-amino acids	0.0759328	ng/g	4519.52	5471.89	5278.1	6276.12	6417.68	5192.27	7177.01	5281	5629.79	3045.71	5825	3577.57	3501.11	6028.46	6063.39	6294.59	5865.72	5575.68	4971.75	4699.23	6236.96	6207.08	6137.24	6523.21	6590.19	6355.12	6359.43	6365.99	4751.27	6461.25	5182.85	4373.73	7187.9	10877.6	5553.77	5088.75	5911.59	3244.11	5520.94
N-Acetylserotonin	3.18374	C00978	HMDB0001238	Cytoplasm	Organoheterocyclic compounds	Indoles and derivatives	Hydroxyindoles	Hydroxyindoles	0.0591028	ng/g	0.700061	0.525965	0.803372	0.632414	0.812189	0.839317	0.98273	0.954229	0.544776	0.464949	0.62291	1.16761	0.840786	0.496681	0.50413	0.262264	0.492217	1.10989	0.155847	1.45553	0.320716	0.800722	0.340124	1.06809	0.729407	0.83446	0.343308	1.34158	0.166833	0.879017	1.06744	1.24398	0.863155	1.47473	0.160353	1.43269	1.06042	1.15723	0.998731
N-acetyltryptophan	4.46257		HMDB0013713		Organic acids and derivatives	Carboxylic acids and derivatives	Amino acids,peptides,and analogues	N-acyl-L-alpha-amino acids	0.116876	ng/g	21.2258	13.3406	14.3904	13.8834	19.4496	19.3649	22.836	16.7299	18.5934	12.8985	35.7123	17.6991	22.0358	10.4421	11.2801	9.60449	12.3309	15.2449	14.6136	15.372	11.2675	11.9684	18.5844	13.7133	31.5055	12.6397	12.0906	21.5627	16.9199	22.4684	20.0738	17.9974	37.8533	19.6084	16.2841	17.5981	13.4944	18.3874	22.6332
N-Acetyltyrosine	2.7483	C01657	HMDB0000866	Cytoplasm	Organic acids and derivatives	Carboxylic acids and derivatives	Amino acids,peptides,and analogues	Tyrosine and derivatives	0.0515369	ng/g	31.4756	18.4875	18.8953	19.0394	26.6376	21.7693	38.4164	31.3789	14.8155	17.4502	71.4521	22.1844	23.9493	11.4171	21.7405	16.843	15.7146	22.1883	11.6848	25.9937	16.1356	17.1742	22.5969	20.2512	40.6996	25.8598	19.6687	20.3222	21.4132	25.3564	17.3442	22.9632	85.4093	25.2851	20.1351	22.8362	21.4126	30.2746	56.2913
N-Alpha-acetyllysine	7.62886	C12989	HMDB0000446		Organic acids and derivatives	Carboxylic acids and derivatives	Amino acids,peptides,and analogues	N-acyl-alpha amino acids	0.0834737	ng/g	555.142	578.286	649.903	507.752	596.92	590.525	541.006	610.535	543.934	512.284	617.428	546.921	505.668	672.227	534.577	600.674	707.628	649.235	547.947	694.803	407.933	598.544	489.105	535.425	648.416	628.67	498.77	611.823	400.461	642.1	667.779	651.759	652.133	523.212	462.672	526.009	622.504	593.528	596.494
N-Formyl-kynurenine	4.00008	C02700	HMDB0001200	Cytoplasm	Organic oxygen compounds	Organooxygen compounds	Carbonyl compounds	Alkyl-phenylketones	0.037527	ng/g	19063.9	15743.2	16857.9	17111.4	18666.9	16313.9	17138.6	13206.1	19063.9	19063.9	19063.9	19063.9	13869	13143.2	13846.5	22114.1	18111.7	16736.1	15121.9	17462	11887.6	16535.2	20764.9	19257.9	21252.5	17680.5	22052.3	13682.4	18249.6	18643.6	13010.7	15351.9	14647.9	14085.4	15169.8	24651.4	14116.7	12327	13161.9
N-Formyl-methionine	2.3852	C03145	HMDB0001015		Organic acids and derivatives	Carboxylic acids and derivatives	Amino acids,peptides,and analogues	Methionine and derivatives	0.0147652	ng/g	108.353	103.561	107.407	112.801	107.013	117.872	119.833	90.2927	133.03	108.454	95.0889	96.8414	101.549	100.569	101.801	110.324	99.2805	110.615	112.353	107.377	108.134	115.216	119.99	107.865	102.746	105.903	101.752	117.652	134.956	120.769	94.5038	121.259	110.401	121.229	115.439	132.262	92.2559	87.6793	102.349
Nicotinamide	1.23704	C00153	HMDB0001406	Extracellular	Organoheterocyclic compounds	Pyridines and derivatives	Pyridinecarboxylic acids and derivatives	Nicotinamides	0.0729644	ng/g	14196.7	18784.2	11798.8	16415.9	16323.1	16879.7	18699.7	16819	16227.6	13678.7	12961.1	13919.5	14718.7	19404	21229	19785.1	13282.1	14658.3	6730.67	12524.1	18347.1	15215.6	14915.1	17185.9	16036.7	15025	17998.6	16231.9	22035.4	17812.9	13784.5	13886.1	15712.9	19750.6	17285.8	22049.6	21198.2	13869.6	13506.9
Nicotinamide hypoxanthine dinucleotide	8.91807	C04423							0.0431855	ng/g	2230.71	2726.02	2008.03	2245.36	2350.19	2043.99	2472.39	1789.45	2798.27	1659.48	2418.17	2046.92	2067.29	2789	3460.42	2587.38	1843.08	1811.58	2016.73	2360.72	2171.53	2535.69	1733	2541.2	2231.86	2499.71	2538.46	2130.73	2157.19	1656.57	2139.16	2223.04	2205.28	2257.84	2493.66	2932.77	2249.26	1626.52	1812.44
Nicotinamide ribotide	9.33849	C00455	HMDB0000229		Nucleosides,nucleotides,and analogues	Pyridine nucleotides	Nicotinamide nucleotides	Nicotinamide nucleotides	0.0237928	ng/g	149.087	167.977	128.853	128.15	124.264	150.638	136.972	124.835	163.224	156.39	112.689	164.047	182.005	168.838	174.421	146.643	116.29	133.515	116.518	149.088	114.345	173.097	87.4543	137.702	99.306	158.288	107.604	131.857	142.779	125.456	177.38	156.936	142.377	106.316	147.369	151.825	124.664	121.17	121.324
Nicotinic acid adenine dinucleotide phosphate(NAADP)	10.094	C13051	HMDB0255412		Nucleosides,nucleotides,and analogues	(5'->5')-dinucleotides		(5'->5')-dinucleotides	0.0556278	ng/g	762.294	700.119	601.377	588.5	625.313	693.256	709.318	611.101	749.322	673.671	693.451	932.733	976.143	639.968	563.028	621.336	588.705	585.521	635.533	595.75	538.444	610.014	590.601	614.943	544.128	656.551	636.159	664.414	865.286	648.415	572.048	687.276	683.378	534.599	908.971	710.322	590.407	622.562	556.506
N-Methyl-aspartic acid	8.01162	C12269	HMDB0002393		Organic acids and derivatives	Carboxylic acids and derivatives	Amino acids,peptides,and analogues	Aspartic acid and derivatives	0.0288446	ng/g	593.813	606.729	824.614	716.559	536.296	693.64	575.905	766.808	681.104	645.844	352.232	696.073	643.948	408.122	905.679	469.165	1202.55	576.218	931.195	588.496	717.465	736.292	654.781	757.699	500.665	534.51	443.618	666.393	685.364	782.503	734.131	572.564	330.348	699.168	610.967	663.137	1134.76	659.297	383.74
N-methyl-glutamic acid	7.6834	C01046	HMDB0062660		Organic acids and derivatives	Carboxylic acids and derivatives	Amino acids,peptides,and analogues	Glutamic acid and derivatives	0.111288	ng/g	862.159	932.955	1116.69	800.438	1274	1170.92	1.82355e-06	1416.37	937.88	574.92	827.483	1108.35	842.884	747.131	1069.21	1072.59	965.71	1234.9	1220.22	1045.93	800.438	800.438	800.438	800.438	1777.3	977.66	1447.69	893.337	910.782	1596.56	973.965	1202.38	2.1136e-06	2.03719e-06	3.05563e-07	2.83783e-06	1468.13	1289.67	1329.08
Nordeoxycholic acid (NorDCA)	9.75928		HMDB0304947		Lipids and lipid-like molecules	Steroids and steroid derivatives	Bile acids, alcohols and derivatives	Dihydroxy bile acids,alcohols and derivatives	0.302897	ng/g	19.676	88.079	51.9654	56.8475	61.6344	44.8388	64.6654	48.9994	68.5615	3.65629	4.85525	1.6311	142.645	56.1861	77.5394	75.9456	64.7369	71.1838	2.96712	68.9736	69.6897	63.8822	89.6182	4.19964	86.9582	14.2061	71.0533	74.3202	31.2985	16.8319	58.8773	72.3475	57.2765	80.1854	61.3272	59.8724	26.3124	4.12523	80.2375
Norepinephrine	0.665478	C00547	HMDB0000216	Extracellular	Benzenoids	Phenols	Benzenediols	Catechols	0.068428	ng/g	324647	332887	298739	288502	302501	323910	295152	322718	278308	307232	295285	417763	525299	266933	291815	247500	287145	288206	309430	310174	245147	282823	333810	292227	300017	323515	274624	311846	321982	303571	364137	305950	280765	261284	334651	303906	259674	422414	300498
Norleucine	3.73112	C01933	HMDB0001645		Organic acids and derivatives	Carboxylic acids and derivatives	Amino acids,peptides,and analogues	L-alpha-amino acids	0.00427125	ng/g	41836.8	39701	44001	52389.5	58017.7	49483.5	62532.3	56068.9	37621.7	37075.3	42243.3	50407	35954	34114.2	44533	44202.6	37563.9	50538.3	40763	47138.7	52135.6	46210.4	54596.7	56615.3	60345.6	51129.8	72319.7	48275.7	67016.9	50983.9	37581.1	42352	38328.2	86314.7	53782.3	71703.8	62266.2	56998.3	55801.3
Normetanephrine	2.39966	C05589	HMDB0000819	Cytoplasm	Benzenoids	Phenols	Methoxyphenols	Methoxyphenols	0.383429	ng/g	1480.91	1478.91	1380.43	1412.31	1677.23	1278.56	1454.9	1536.15	1604.78	1100.49	1359.15	1859.21	1142.2	1780.95	1850.75	1141.75	820.965	1558.93	1556.38	1585.44	1037.01	1520.84	1136.42	1954.97	1502.7	1545.17	1595.92	2065.15	795.902	1901.48	1115.35	1301.53	1349.53	2050.85	1044.65	1374.59	2071.17	1358.15	1581.11
Norvaline	4.91747	C01799	HMDB0013716		Organic acids and derivatives	Carboxylic acids and derivatives	Amino acids,peptides,and analogues	D-alpha-amino acids	0.0399949	ng/g	21101.5	10060.2	21850.6	24393.4	27654	24319.2	17554.5	19422.2	18255.4	18923.5	21598	25629.3	18398.5	17247	19.6289	4575.69	19488	23817.4	19428.5	24668.4	24049.5	22535.3	25159.2	25829.4	30117.7	25839.9	30794	23864.2	28346.4	26834	20417.8	21678.5	20053.8	35.5797	22106.3	28022.4	17.4555	27906.8	26258.4
Octanoylcarnitine	6.26613	C02838	HMDB0000791	Membrane	Lipids and lipid-like molecules	Fatty Acyls	Fatty acid esters	Acyl carnitines	0.0510529	ng/g	2.43467	2.79146	2.2931	2.3697	2.04965	3.03725	1.63772	1.52552	3.57387	2.8429	1.74374	1.57815	4.15724	2.75533	2.12801	2.12526	2.22031	1.42748	3.5382	1.98641	3.33843	2.1904	2.04117	1.90882	1.95303	2.25892	1.84751	2.13915	2.38786	5.26455	2.72353	1.77306	1.4891	1.15953	1.98916	1.9131	1.92441	1.42846	1.59173
Oleic acid	11.7643	C00712	HMDB0000207	Extracellular	Lipids and lipid-like molecules	Fatty Acyls	Fatty acids and conjugates	Long-chain fatty acids	0.0668374	ng/g	8121.3	8423.92	6976.94	7410.85	8662.1	8842.19	7914.38	9068.49	7565.62	6349.8	8321.49	10248.3	8327.81	8959.11	7178.17	9230.59	6311.99	6866.27	6845.19	7884.31	7562.42	7192.42	6318.73	8569.82	8972.15	10663.4	7629.93	7382.96	9845.78	8600.19	8741.18	8181.6	9381.73	8922.96	5816.29	7536.53	9266.44	12832.6	7643.51
Oleylcarnitine	10.8347		HMDB0005065	Extracellular	Lipids and lipid-like molecules	Fatty Acyls	Fatty acid esters	Acyl carnitines	0.761146	ng/g	53644.7	54106	57773.7	65146.5	61491.6	62584.4	50494.1	54909	52012.4	61270	53004.1	48292.4	74876.8	50779.8	50053.6	40713.9	56034.6	60033.6	62251.4	52775	60096.1	65496.2	69635.7	65358.1	50002.5	77233.9	52821	65909.1	86253.9	55215.8	56945.3	51922.6	44627.5	56864.2	51706.6	48778.1	56585.8	40846.5	53089.6
O-Phosphoethanolamine	9.30419	C00346	HMDB0000224		Organic acids and derivatives	Organic phosphoric acids and derivatives	Phosphate esters	Phosphoethanolamines	0.0481533	ng/g	259030	264287	277707	257832	296828	270557	251980	279984	244055	265346	256014	270707	244407	292740	249487	270513	255553	309885	235971	309421	247487	264263	240101	279476	324961	275378	281868	305105	240829	280622	274507	286271	258119	268892	236529	244381	287010	261363	297953
Ophthalmic acid	8.24972	C21016	HMDB0005765		Organic acids and derivatives	Carboxylic acids and derivatives	Amino acids,peptides,and analogues	Oligopeptides	0.105564	ng/g	505.145	350.175	400.648	754.752	532.556	548.833	652.457	404.694	673.584	425.477	330.015	591.504	263.252	353.188	473.8	310.459	454.109	317.163	530.023	301.297	916.495	560.159	889.562	652.791	535.21	479.791	559.423	555.801	728.655	559.726	432.559	474.392	383.828	851.361	742.939	631.698	410.972	284.691	337.269
Ornithine	9.143	C00077	HMDB0000214	Extracellular	Organic acids and derivatives	Carboxylic acids and derivatives	Amino acids,peptides,and analogues	L-alpha-amino acids	0.011589	ng/g	1096.84	935.346	1101.41	1001.84	1082.23	1123.79	1175.07	1154.9	1128.46	953.057	1242.17	1063.67	859.262	857.907	951.154	1073.06	1227.3	1234.86	880.654	1062.84	898.406	1015.6	1087.27	1006.08	1255.63	1010.37	1047.69	1015.23	1260.02	1040.4	1032.79	1161.96	1012.66	1369.25	1065.1	1253.28	1196.85	1094.39	1259.61
Ortho-Hydroxyphenylacetic acid	3.87773	C05852	HMDB0000669		Benzenoids	Benzene and substituted derivatives	Phenylacetic acids	2(hydroxyphenyl)acetic acids	0.0823149	ng/g	8.52983	6.47101	8.0146	9.75155	9.34893	8.11598	8.84188	8.50526	7.6773	7.51635	10.1153	8.81034	8.37238	6.4173	5.59436	5.50001	7.34358	7.25727	8.25478	9.20277	8.72234	8.59717	10.7927	10.894	10.1106	9.45607	8.52282	9.30625	8.645	8.03934	7.95024	7.82934	9.06353	9.75433	8.05007	8.49958	7.73418	9.4084	10.6131
O-Succinylhomoserine	7.96219	C01118	HMDB0255868		Organic acids and derivatives	Carboxylic acids and derivatives	Amino acids,peptides,and analogues	Alpha amino acids	0.197406	ng/g	90.7135	95.0093	76.7134	138.014	120.329	109.047	107.247	116.997	105.003	63.0326	100.922	93.8965	72.9484	97.5645	112.494	97.0301	56.0166	81.7624	113.445	55.6296	179.714	112.772	137.962	121.605	128.813	85.0725	146.342	121.091	148.173	126.662	95.3227	66.0302	88.1403	85.5276	126.556	128.764	139.12	125.783	136.038
Oxalic acid	8.53098	C00209	HMDB0002329	Extracellular	Organic acids and derivatives	Carboxylic acids and derivatives	Dicarboxylic acids and derivatives	Dicarboxylic acids and derivatives	0.0148202	ng/g	61625.6	67977.6	69100.1	69398.1	70508.5	62717.6	77362.3	74456.7	61703.5	65421.5	55402.2	63975	56668.5	65777.7	79901.4	69562.9	73240.9	71663.4	61206.7	70289.6	74639.6	59515.6	72564.9	70872.3	63430	73979	71804.9	72819.9	66810.9	57491	59309.7	67259	67966.1	76011	74695.2	90776.7	79293.3	70554.5	79360.8
Oxidized glutathione	10.1507	C00127	HMDB0003337		Organic acids and derivatives	Carboxylic acids and derivatives	Amino acids,peptides,and analogues	Peptides	0.0818042	ng/g	200827	201955	155369	283722	211834	269986	226187	147698	204002	228190	102726	268389	322244	161215	183333	141029	146086	154000	247761	73629.2	345557	230231	391586	167515	164881	231871	248291	202293	576093	194268	155149	154434	103771	181978	437042	181958	153174	109209	77803.8
Palmitelaidic acid	11.2251		HMDB0012328	Extracellular	Lipids and lipid-like molecules	Fatty Acyls	Fatty acids and conjugates	Long-chain fatty acids	0.0604977	ng/g	9094.04	11672.2	10797.1	10510.3	14003.9	10533.9	12794	14832.4	11390.6	7826.44	9112.49	8046.65	9059.98	12096.8	12393.3	13138.7	11100.3	11561.7	7825.2	12701	6535.41	14871.2	9405.2	11229.4	11018.1	18230.7	12827.9	13938.8	10831.9	8472.46	8613.13	14218.3	12579.2	14595	8722.98	15278.7	16252.3	10010.4	12525.2
Palmitic acid	11.6708	C00249	HMDB0000220	Cytoplasm	Lipids and lipid-like molecules	Fatty Acyls	Fatty acids and conjugates	Long-chain fatty acids	0.0301378	ng/g	27547	32219.3	27274.7	26559	34405.7	31124.2	31586.3	31628.6	28791.2	21646.6	29886.7	29863.5	26620.2	34004.3	28067.2	40185.5	25569.3	25987.5	25262.2	32279.8	23531.7	26881	22340.5	33482.9	32541.1	44900.2	30818	29363.7	37155.7	28156.7	28046	31138.3	34485.5	35652.8	23584.5	32622.2	34190.7	34150	27633.4
Palmitoleic acid	11.2251	C08362	HMDB0003229	Extracellular	Lipids and lipid-like molecules	Fatty Acyls	Fatty acids and conjugates	Long-chain fatty acids	0.00382633	ng/g	24447.6	30597.8	29999.5	28950.3	36311	28555.7	33389.5	38559	30158.7	22520.6	24642.9	20468.1	25222.7	30755.1	32072.5	34341	31368.5	31575.3	23752.8	33301.3	19688.9	40503.8	27686.5	27922.1	29585.5	46557.4	33612.2	35488.8	27607	24736.8	24715.3	37163.8	31780	35870.4	27509.4	38398.1	40737.5	25378.3	33508.2
Palmitoylcarnitine	10.6936	C02990	HMDB0000222	Cytoplasm,Extracellular,Membrane,Mitochondria	Lipids and lipid-like molecules	Fatty Acyls	Fatty acid esters	Acyl carnitines	0.590242	ng/g	6747.12	5831.65	5760.4	6577.28	5752.37	6823.14	5127.98	4775.62	6586.6	7788.44	5339.99	7273.42	7070.48	5345.45	3792.26	7118.42	5307.8	5851.55	6791.89	5090.37	6279.24	5705.21	7007.97	7316.72	5389.31	6036.58	4947.72	6635.86	9426.56	7241.08	5666.15	4958.79	4471.22	6402.28	5391.68	4246.76	5795.55	4790.76	5785.83
Palmitoylethanolamide	11.1264	C16512	HMDB0002100	Extracellular	Organic acids and derivatives	Carboximidic acids and derivatives	Carboximidic acids	Carboximidic acids	0.118956	ng/g	8492.33	10533.1	9948.33	10136.5	9691.51	9144.33	10460.7	10798.8	11671.7	8244.63	7426.88	6626.11	8006.18	7776.56	10953.1	15396.7	10836.8	9975.83	10398.7	8582.05	7354.6	13518.7	10058.3	9614.58	7397.9	11685.7	10150.5	9532	10981.9	9637.59	7328.82	8628.96	6145.16	9937.74	13184.4	12575.5	8748.43	6333.25	9001.19
p-Aminobenzoic acid	2.21849	C00568	HMDB0001392		Benzenoids	Benzene and substituted derivatives	Benzoic acids and derivatives	Aminobenzoic acids	0.0202817	ng/g	83097.4	84048	94203.6	82811.3	85219.8	91211.9	80278.7	93052.5	77938.2	78366	86171.1	89914.2	91813.8	81966.8	73028.4	89383	95208.6	89266.6	91527.3	100812	78282.4	87049.6	80710.7	85202.5	82760	93663.3	86840.5	77615.5	89217.2	87276.6	93661.3	94692.5	82130.8	82027.9	77474.5	79481.7	87952.9	96714	94939.9
Pantothenic acid(VB5)	4.23086	C00864	HMDB0000210	Extracellular	Organic oxygen compounds	Organooxygen compounds	Alcohols and polyols	Secondary alcohols	0.0167865	ng/g	123552	86379.7	128803	134818	126248	129169	93851.2	100129	118974	107867	145856	121513	112385	121341	51588.1	60204.5	130819	138243	121838	124313	109659	140221	138576	150815	136357	142193	94814.4	131627	138878	144495	116528	116774	139750	64232.1	108516	62906.6	54225.2	114343	142007
p-Cresyl sulfate	5.53997		HMDB0011635		Organic acids and derivatives	Organic sulfuric acids and derivatives	Arylsulfates	Phenylsulfates	0.11841	ng/g	2.8897	2.66837	2.83119	5.26598	5.27352	3.32411	3.34555	4.36626	2.79897	2.84067	3.19814	2.72103	3.90652	2.47423	2.15903	2.13369	2.17427	3.4816	2.88606	2.78283	3.66079	2.84324	3.9553	10.6046	3.74013	9.43448	3.09821	4.82126	5.02839	2.82847	2.66132	2.77825	3.31781	4.3827	2.48835	3.19333	3.12958	3.15516	3.367
Pentadecanoic acid	11.4049	C16537	HMDB0000826	Cytoplasm	Lipids and lipid-like molecules	Fatty Acyls	Fatty acids and conjugates	Long-chain fatty acids	0.0542567	ng/g	275.571	302.191	271.985	279.382	317.874	280.009	273.196	243.754	230.301	401.491	323.148	147.344	509.572	223.023	196.908	279.262	268.29	201.096	332.435	286.12	137.881	333.331	384.764	261.552	277.526	427.017	312.923	254.03	348.866	336.437	196.911	237.822	224.102	276.725	287.798	304.16	312.094	102.527	324.647
Petroselinic acid	11.7643	C08363	HMDB0002080	Extracellular	Lipids and lipid-like molecules	Fatty Acyls	Fatty acids and conjugates	Long-chain fatty acids	0.190579	ng/g	1770.75	1217.91	851.53	1595.32	1320.1	1641.71	885.477	941.476	1635.68	3145.8	416.205	1885.3	1697.59	345.698	1163.7	1664.64	792.751	1031.56	1009.88	571.927	1077.08	1466.38	1823.18	2014.65	480.502	1989.05	895.93	1914.93	3858.48	1399.4	596.479	712.485	404.637	1706.4	952.757	478.11	1501.92	103.32	1247.53
Phenylacetylglutamine	2.84624	C04148	HMDB0006344	Cytoplasm	Organic acids and derivatives	Carboxylic acids and derivatives	Amino acids,peptides,and analogues	N-acyl-alpha amino acids	0.00628694	ng/g	144.976	129.313	131.661	139.689	139.334	127.847	136.211	139.692	158.152	124.506	137.066	160.181	136.773	126.945	128.149	125.383	129.382	129.554	141.962	125.746	148.777	135.761	145.941	128.279	139.882	135.662	140.388	141.404	139.446	149.967	117.023	104.952	128.956	131.818	134.354	149.718	139.692	139.692	139.692
Phenylacetylglycine	3.63162	C05598	HMDB0000821		Organic acids and derivatives	Carboxylic acids and derivatives	Amino acids,peptides,and analogues	N-acyl-alpha amino acids	0.0738357	ng/g	4.09219	5.07066	5.12654	3.06736	3.03343	6.97403	3.72914	4.97595	6.6705	3.55528	3.11518	3.02783	4.50027	4.07025	7.05162	4.6605	7.80003	5.23812	4.6946	2.77342	3.27936	3.46646	2.49192	3.0317	2.25253	3.70607	4.14892	2.02619	17.3157	3.29397	3.58273	3.70373	5.48084	0.0425955	4.98551	4.4076	3.89825	4.32496	3.19271
Phenylalanine	3.49235	C00079	HMDB0000159	Cytoplasm	Organic acids and derivatives	Carboxylic acids and derivatives	Amino acids,peptides,and analogues	Phenylalanine and derivatives	0.0398153	ng/g	26408.9	23404.5	27277.9	29201.2	32997.1	29107	32327.7	31702.9	23736.4	23970.1	30356.6	27572.3	22389.1	21378.2	24374.6	25476.1	25815.3	30926.2	24503.6	27866.7	26598.5	28907.3	29963.6	31335.2	36276.6	29292	37308.2	29111.8	35292.3	31387	24530.6	25218	29393.6	41651.4	26906.9	31359	32664.5	31446.2	33255.7
Phenyllactic acid	4.3	C05607	HMDB0000779		Phenylpropanoids and polyketides	Phenylpropanoic acids		Phenylpropanoic acids	0.0348862	ng/g	112.091	101.597	106.74	103.468	119.684	117.837	127.852	123.042	104.104	96.0223	143.437	104.799	116.542	83.7603	103.44	102.644	101.05	99.4614	109.445	117.003	91.103	99.4647	111.385	111.918	136.001	117.185	110.423	115.125	133.097	132.528	98.0026	107.721	148.648	128.59	110.063	124.109	106.806	133.188	140.898
Phenylpyruvic acid	3.29934	C00166	HMDB0000205	Cytoplasm	Benzenoids	Benzene and substituted derivatives	Phenylpyruvic acid derivatives	Phenylpyruvic acid derivatives	0.014714	ng/g	154.353	132.197	190.68	199.323	182.568	210.93	211.834	196.425	139.836	130.64	139.627	207.309	171.366	120.551	128.239	108.631	173.988	165.208	175.986	247.54	196.362	153.593	209.036	238.301	149.564	160.95	219.219	200.54	213.275	232.061	195.729	202.655	186.312	281.812	162.976	216.235	223.916	222.445	182.152
Phosphoenolpyruvic acid	9.39308	C00074	HMDB0000263		Organic acids and derivatives	Organic phosphoric acids and derivatives	Phosphate esters	Phosphate esters	0.113728	ng/g	3356.24	3564.78	3518.7	2689.81	2910.77	3467.88	2850.81	3346.43	2586.85	3199.37	2712.91	4925.85	6674.86	2426.67	2795.19	2362.42	3430.59	2860.49	3784.96	3998.74	2561.8	2872.1	2974.41	2350.93	2710.85	3591.8	2395.93	2944.49	5266.12	2890.94	2821.56	2892.9	2502.79	2432.75	3837.08	2630.61	2234.22	5176.37	3594.52
Phosphonoacetate	8.99158	C05682	HMDB0004110		Organic acids and derivatives	Organic phosphonic acids and derivatives	Organic phosphonic acids	Organic phosphonic acids	0.0331725	ng/g	34001.2	35778.2	31616.1	30319.2	37038.1	32404	35487.7	31543.8	37752.4	33586.9	34681.3	29984.1	27842.8	38143.3	40155.7	36971	30914.4	31804.9	32403.9	31341.4	33096.1	29960.2	29423.7	28796.9	43214.2	30411.1	36110.7	38416.3	34832	33131.5	30120.1	31532.2	33886.5	39421.5	34206.3	34436.5	31161.4	33710.2	33529.6
Phosphorylcholine	9.43857	C00588	HMDB0001565		Organic nitrogen compounds	Organonitrogen compounds	Quaternary ammonium salts	Phosphocholines	0.0420634	ng/g	372940	371296	380230	367394	357681	378376	375997	370224	383936	360963	360210	386650	363217	340941	386730	394294	388188	381148	371865	379717	356061	373015	359992	380508	345555	374455	334444	376271	357001	389362	391963	375176	381399	362435	389483	370671	373070	366179	364469
Phosphoserine	9.44511	C01005	HMDB0000272		Organic acids and derivatives	Carboxylic acids and derivatives	Amino acids,peptides,and analogues	L-alpha-amino acids	0.0649129	ng/g	1878.38	1724.79	1655.22	1640.52	1825.33	1781.98	2037.63	1743.94	1603.39	1538.67	2187.7	2183.76	1951.61	1751.84	1459.7	1736.02	1637.27	1762.07	1638.77	1582.77	1568.42	1650.48	1600.62	1742.56	1811.25	1622.17	2046.4	1821.49	2048.41	1814.23	1638.31	1626.97	2004.04	2104.59	2084.15	1957.76	1838.32	1610.43	1922.76
Picolinic acid	3.77801	C10164	HMDB0002243		Organoheterocyclic compounds	Pyridines and derivatives	Pyridinecarboxylic acids and derivatives	Pyridinecarboxylic acids	0.0970599	ng/g	99.4041	102.331	97.2934	82.2312	85.7868	91.8885	150.313	99.3815	98.5788	92.0273	113.376	93.6347	117.805	106.136	87.2603	98.1226	95.8453	91.848	89.8091	111.671	87.9531	82.2752	84.9166	73.78	105.157	65.4547	83.0592	89.476	95.2259	96.073	93.1773	83.0779	97.3711	317.366	92.0368	94.48	88.2121	98.9634	92.7791
p-Octopamine	2.85005	C04227	HMDB0004825		Benzenoids	Phenols	1-hydroxy-2-unsubstituted benzenoids	1-hydroxy-2-unsubstituted benzenoids	0.232007	ng/g	13.8881	13.0624	12.1639	13.16	15.8294	13.7114	13.2986	16.0384	15.9395	12.18	13.8136	13.6191	15.611	11.333	12.0429	13.2626	12.1045	12.8499	11.846	11.8552	12.2493	12.5915	15.6587	12.1407	19.0215	15.0545	15.846	13.3954	17.3212	14.3427	11.7518	11.4298	18.787	9.40289	14.8628	10.1416	13.7338	20.9934	15.3449
Porphobilinogen	8.27754	C00931	HMDB0000245		Organic nitrogen compounds	Organonitrogen compounds	Amines	Aralkylamines	0.170184	ng/g	2242.52	2250.84	2860.53	3338.33	4014.73	3105.08	3494.54	3327.54	1268.55	2498.99	2345.07	2857.45	2361.77	1915.03	2026.11	2700.46	4503.48	2399.61	2295.87	2243.17	2843.56	4138.77	3500.42	2870.57	3416.64	5139.63	3094.19	4408.44	4430.43	2639.66	1988.94	3361.27	2843.63	5646.78	3216.34	2271.42	2965.75	3808.71	2996.63
Proline	5.43512	C00148	HMDB0000162	Cytoplasm	Organic acids and derivatives	Carboxylic acids and derivatives	Amino acids,peptides,and analogues	Proline and derivatives	0.058592	ng/g	11964.9	10270.1	12857.6	12657.9	14859	13452.3	13880.9	15218.8	9636.73	11491.6	12162.2	14569.1	11338.5	9052.9	9350.98	11338.2	11953.2	14480.1	10137.2	14859.9	11099.8	12956.2	12539.9	14035.7	16055.9	15276.7	15077.9	13025.5	15056.7	15288	10874.7	12590	11359.1	19764.1	10326.9	14073.5	14183.8	17415.9	15534.8
Propionylcarnitine	4.19668	C03017	HMDB0000824		Lipids and lipid-like molecules	Fatty Acyls	Fatty acid esters	Acyl carnitines	0.081998	ng/g	7339.37	4149.74	9266.22	7846.1	7455.13	10794.8	3624.95	4713.8	9731.8	7522.62	5880.3	6222.77	5778.44	5822.67	2075.63	2922.22	10978	7045.42	9847.23	9194.22	6576.81	9449.8	8146.71	7211.08	7252.55	9012.97	4131.77	9423.21	8366.99	16716.6	10344.6	7750.93	7551.65	1917.11	4047.3	983.744	1843.36	6666.85	7297.34
Propionylglycine	4.03163		HMDB0000783		Organic acids and derivatives	Carboxylic acids and derivatives	Amino acids,peptides,and analogues	N-acyl-alpha amino acids	0.0781228	ng/g	139.342	127.311	132.112	171.297	192.086	163.483	167.832	188.11	168.634	105.335	143.951	139.449	127.311	127.311	127.311	127.311	116.8	138.337	130.602	142.71	144.514	171.45	162.851	206.372	216.108	187.258	182.053	182.923	189.937	191.23	134.473	138.293	223.815	203.629	106.469	137.414	219.408	184.152	141.492
Pterin	2.82164	C00715	HMDB0000802		Organoheterocyclic compounds	Pteridines and derivatives	Pterins and derivatives	Pterins and derivatives	0.102801	ng/g	26.6309	28.7241	17.7015	22.9354	24.9075	24.4069	25.3715	22.51	31.5645	20.5768	21.8034	32.579	30.696	28.495	36.7323	18.9732	17.4713	17.6187	17.0041	18.7119	23.8502	20.435	21.8715	25.5847	19.6192	29.8415	23.561	26.6084	19.7631	20.2469	21.8824	35.7352	30.2593	23.9823	21.1528	26.0917	26.8004	20.512	17.9908
Purine	1.68198	C15587	HMDB0001366		Organoheterocyclic compounds	Imidazopyrimidines	Purines and purine derivatives	Purines and purine derivatives	0.0472059	ng/g	3.95767	4.43244	3.8913	3.82505	3.62171	3.67242	4.36345	3.90221	4.54842	3.71013	3.83315	3.73898	5.22874	4.83436	4.03099	3.63568	3.79563	4.37495	3.38808	4.00654	3.59907	4.01025	3.01193	4.67895	3.36741	3.47114	3.95995	3.68832	3.23388	3.48268	3.88034	4.09277	4.07721	4.93305	3.85242	4.59113	5.12773	3.76772	3.77823
Pyridoxal (VB6)	1.71156	C00250	HMDB0001545	Cytoplasm	Organoheterocyclic compounds	Pyridines and derivatives	Pyridine carboxaldehydes	Pyridoxals and derivatives	0.0518776	ng/g	1559.72	2617.98	1565.74	1952.53	2249.86	1709.58	2370.13	1837.66	1869.69	1390.85	1829.7	1148.65	3299.93	2126.21	2488.86	2556.9	1564.37	1821.35	1625.64	1251.6	1938.71	1813.01	1814.02	2244.4	2289.34	1988.8	2668.6	2052.71	2214.97	1758.31	1491.99	1373.06	1685.9	2451.16	2627.06	2716.41	2958.24	1484.07	1746.51
Pyridoxal 5'-phosphate	8.89024	C00018	HMDB0001491	Mitochondria	Organoheterocyclic compounds	Pyridines and derivatives	Pyridine carboxaldehydes	Pyridoxals and derivatives	0.168415	ng/g	1741.62	1398.73	1968.81	1664.48	1710.04	1975.07	1527.31	1985.86	1959.62	2280.6	1042.73	1683.52	1467.09	1591.69	1386.09	1150.04	1991.69	1591.92	1719.63	2571.99	1266.41	1725.88	1525.63	2140.01	1448.81	2064.55	1374.18	1952.63	1429.08	1518.95	2288.06	2664.2	1735.19	1836.75	721.481	1815.82	1442.29	1947.58	2132.49
Pyridoxamine	3.62569	C00534	HMDB0001431		Organoheterocyclic compounds	Pyridines and derivatives	Pyridoxamines	Pyridoxamine 5'-phosphates	0.0591755	ng/g	15.9625	20.433	15.2014	25.4967	20.8119	16.7388	25.9582	16.9817	25.616	10.8709	17.4027	9.96045	11.0321	18.6353	31.8284	20.236	18.4954	14.7291	16.1799	11.4014	33.3672	17.288	22.1058	29.2257	16.4448	19.112	31.9421	15.7486	25.1063	16.4287	12.4739	12.9464	19.7522	23.675	32.1803	28.2253	25.5663	13.4478	15.6288
Quinaldic acid	3.48552	C06325	HMDB0000842		Organoheterocyclic compounds	Quinolines and derivatives	Quinoline carboxylic acids	Quinoline carboxylic acids	0.0607211	ng/g	18.2356	22.6018	14.5328	12.5934	15.6216	16.7613	15.5959	12.572	21.176	16.0185	15.1876	20.5602	12.0359	14.5301	18.2632	45.5779	15.9505	13.0238	16.9381	12.2187	12.8351	13.9299	12.8313	10.7772	11.2666	23.3661	17.4736	10.3803	20.8622	22.1521	11.4513	12.5797	12.2834	11.0878	20.4403	18.5722	10.6381	11.5338	12.9552
Retinoic acid	11.3446	C00777	HMDB0001852	Cytoplasm	Lipids and lipid-like molecules	Prenol lipids	Retinoids	Retinoids	0.057529	ng/g	8.98708	6.87683	8.84934	12.1341	9.78776	8.94267	10.2284	11.2	11.4938	9.71358	7.57175	7.16924	7.16197	7.03066	7.35016	5.96453	11.1135	7.23224	6.74972	10.3019	6.23831	19.4222	12.3914	10.4846	7.23865	10.7061	10.2859	10.9204	10.2898	10.0646	6.73255	8.68371	8.14884	12.6478	9.92286	10.1941	10.7341	6.95799	15.9386
Riboflavin-5'-monophosphate	8.40565	C00061	HMDB0001520	Cytoplasm	Nucleosides,nucleotides,and analogues	Flavin nucleotides		Flavin nucleotides	0.133008	ng/g	1910.8	2720.34	3200.77	3182.94	3036.19	3117	3318.71	4222.91	1496.44	2009.16	1867.84	2269.74	2589.64	2169.59	4011.09	2111.04	3563.01	2793.8	2397.93	4048.35	2595.58	2505.14	3156.39	4474.64	2533.21	3071.97	3084.19	3455.4	2754.02	3534.34	2712.96	3466.69	3561.74	3500.15	3159.06	3053.88	4716.44	2508.2	4092.7
Ribonic acid	7.30877	C01685	HMDB0000867		Organic oxygen compounds	Organooxygen compounds	Carbohydrates and carbohydrate conjugates	Sugar acids and derivatives	0.0553464	ng/g	26866.3	34665.6	32363.4	27461	29020.8	27461.1	31905.5	32621.2	29038	26649.3	26741.2	25036.8	22839.7	30969.3	38935.8	45917.6	37209.2	32860.6	29520.4	29863.5	29223.5	27788.1	26022.4	26810.1	25382.2	31200.2	28672.8	30827.8	27244.5	23788.3	31796.4	27015.3	30020.5	27557.3	33155.9	36888.4	40587.6	29039.8	26794.2
Ricinoleic acid	10.0675	C08365	HMDB0034297	Extracellular	Lipids and lipid-like molecules	Fatty Acyls	Fatty acids and conjugates	Long-chain fatty acids	0.0297207	ng/g	2.98237	2.66783	2.69064	3.81928	3.20897	3.15824	2.46331	2.60511	2.64622	2.91025	3.41637	2.95664	3.31168	2.20448	2.20699	2.94816	2.32719	2.71924	2.79719	2.91893	3.23628	4.19344	3.36638	4.48104	2.79338	4.85157	2.50813	2.6828	4.05098	3.02545	2.7852	2.77133	2.60941	2.6365	2.30803	2.29929	2.40196	2.85551	3.2198
S-Adenosylhomocysteine	7.45776	C00021	HMDB0000939	Endoplasmic reticulum	Nucleosides,nucleotides,and analogues	5'-deoxyribonucleosides	5'-deoxy-5'-thionucleosides	5'-deoxy-5'-thionucleosides	0.0837422	ng/g	68828.2	68738.9	65095.6	77092.7	80277.4	74491.2	83144.3	76046	78570.1	57363.5	80044.5	59334.8	57352.3	69593.6	73024.8	74984.8	61648.1	72193.3	65563	60977.9	71831.1	71195.4	86818.9	78525.3	90063.8	68795.4	90425.8	71824.6	83460.6	86783.5	70486.8	57233.8	75418.3	89292.1	89100	78766.7	79374.3	69800	91968.5
S-Adenosylmethionine	8.80338	C00019	HMDB0001185		Nucleosides,nucleotides,and analogues	5'-deoxyribonucleosides	5'-deoxy-5'-thionucleosides	5'-deoxy-5'-thionucleosides	0.0775692	ng/g	9698.03	9466.2	9293.27	11319.2	10256.8	10693.2	10006.3	11383.8	9071.48	9884.43	8742.39	11093.8	10714.5	7453.23	10966.4	8730.64	11058.5	8464.06	9782.96	7867.54	11773.3	11329.5	11168.8	11005.4	10825.7	9906.5	10209.7	10085.4	12844.2	11637.1	9389.52	8901.88	10289.7	9460.19	13252.8	7022.6	11079	9593.13	12361.3
Salicylamide	4.03913		HMDB0015687		Benzenoids	Phenols	1-hydroxy-4-unsubstituted benzenoids	1-hydroxy-4-unsubstituted benzenoids	0.05215	ng/g	9.21837	8.85854	7.35765	7.11166	17.0261	18.9018	2.57783	14.2572	0.996703	22.0296	7.30608	6.54113	8.89346	6.72077	9.64656	10.1734	9.11932	10.0808	0.487187	9.74329	3.87063	1.43861	5.60035	17.5371	5.52135	44.9717	7.87885	9.73241	50.1326	11.1403	8.35228	5.98208	7.72122	0.530057	1.77855	0.281493	5.28273	2.98558	6.53855
Sarcosine	6.60114	C00213	HMDB0000271	Extracellular	Organic acids and derivatives	Carboxylic acids and derivatives	Amino acids,peptides,and analogues	Alpha amino acids	0.0181393	ng/g	77502.3	78125.6	81547.3	80967.3	82248.6	81971.6	79484.7	82023.4	78434.3	73911.3	77579.3	80084.6	81684.9	79240.4	70552.1	81025.2	75241.5	84670.1	80245.2	86032.4	77532.6	79554.4	86130.4	80651.8	84572	84044.7	80676.7	79701.1	85966.1	85427.8	75612.6	80880.2	75022.2	89414.9	74749.8	78751.8	83705.8	87895.4	78471.5
Sebacic acid	6.09329	C08277	HMDB0000792	Membrane	Lipids and lipid-like molecules	Fatty Acyls	Fatty acids and conjugates	Medium-chain fatty acids	0.500755	ng/g	2.98641	2.73092	2.87946	3.70676	3.7563	2.90687	3.48882	5.51774	2.42148	2.83616	3.2691	3.4189	3.84103	2.44298	2.61689	2.02279	2.34739	3.37631	2.56473	3.22943	2.73305	3.23272	3.72971	5.13157	3.93061	4.48738	2.78994	3.81727	3.18035	2.81875	2.56191	3.06648	2.7352	4.92077	2.87568	3.42361	3.255	4.02378	3.51183
Serine	7.36863	C00065	HMDB0000187	Cytoplasm	Organic acids and derivatives	Carboxylic acids and derivatives	Amino acids,peptides,and analogues	Serine and derivatives	0.0536748	ng/g	84889.3	78830.9	87034.1	87703.7	99656.7	89017.1	96486.4	89296.9	81313.4	79051.6	87150.5	92041.5	80956.2	77546.2	72067	84754	84248.5	95999.9	80003.1	87885	83784.1	86107.4	91564.1	89359	103255	89155.3	112871	93345.9	95791.1	99099.4	75083.8	86094.1	85009.6	116302	81886.9	102747	88378.8	88936.5	92502.4
Serotonin	1.62558	C00780	HMDB0000259	Cytoplasm	Organoheterocyclic compounds	Indoles and derivatives	Tryptamines and derivatives	Serotonins	0.050481	ng/g	50.5276	52.6388	42.0374	49.7839	41.3389	49.1872	55.4908	38.8035	46.2725	36.6641	39.6056	79.5683	67.6211	32.9945	84.8087	25.1311	38.7947	33.4932	50.3064	45.5551	53.0321	35.165	65.5723	45.3661	26.9806	33.5138	55.6858	49.1753	40.8631	44.0872	57.2202	54.5782	41.9863	72.8682	41.126	65.9828	59.6701	37.1599	34.8514
Sorbitol	4.96712	C00749	HMDB0000247		Organic oxygen compounds	Organooxygen compounds	Carbohydrates and carbohydrate conjugates	Sugar alcohols	0.0213705	ng/g	3345.95	4011.37	3797.77	3683.67	3607.42	3696.55	3895.52	3849.84	3761.55	3188.82	3430.8	3002.63	3194.64	4710.35	3856.93	4283.57	3940.61	3597.94	4101.06	3551.45	3524.28	3597.31	3873.54	3739.55	3526.47	3677.18	3589.59	3636.43	3860.56	3774.64	3503.11	3647.91	3281.98	4436.8	3521.49	4341.82	4414.18	3372.89	3831.65
Stearic acid	12.1724	C01530	HMDB0000827	Cytoplasm	Lipids and lipid-like molecules	Fatty Acyls	Fatty acids and conjugates	Long-chain fatty acids	0.0750121	ng/g	18695	20297	19439.9	24248.6	25686.3	22606.5	21774.7	18142.4	16654.9	23475.5	19643.2	15006.4	20208.8	15146.7	17499.5	28333	17450.7	20554.5	19241.3	20513	14603.1	28491.4	25539.1	28360.9	15878.8	38185.8	22651.5	26029.1	43018.9	17750	12690.2	16966.8	14212.9	28485.9	20678.7	23721.1	21433.1	9061.68	21966.9
Stearylcarnitine	11.2832		HMDB0000848	Cytoplasm	Lipids and lipid-like molecules	Fatty Acyls	Fatty acid esters	Acyl carnitines	0.146928	ng/g	142.157	143.251	145.126	186.378	253.475	168.197	103.102	426.851	154.213	131.063	126.371	156.982	157.617	93.4764	146.611	175.299	128.809	144.645	155.69	151.362	122.265	196.996	162.636	263.614	121.17	555.761	157.957	179.011	263.548	117.466	142.43	149.343	68.3093	139.387	170.285	34.4277	128.737	34.1156	182.179
Suberic acid	4.70834	C08278	HMDB0000893		Lipids and lipid-like molecules	Fatty Acyls	Fatty acids and conjugates	Medium-chain fatty acids	0.13982	ng/g	0.98884	0.891737	0.967356	1.41596	1.32638	1.07073	0.963281	1.20088	0.833958	1.08499	1.0201	1.01631	1.33712	0.833912	0.719922	0.675993	0.739875	1.20662	0.937467	0.985463	0.990506	1.00532	1.16957	2.49847	1.15035	1.90069	0.858807	1.39566	1.28599	1.0139	0.985948	0.997072	0.917491	1.22804	0.841074	0.866518	1.07032	1.08054	1.05582
Succinic acid	8.17338	C00042	HMDB0000254	Endoplasmic reticulum	Organic acids and derivatives	Carboxylic acids and derivatives	Dicarboxylic acids and derivatives	Dicarboxylic acids and derivatives	0.0253707	ng/g	7021.01	6206.41	3516.36	4571.79	7171.15	6055.44	4263.56	4288.06	7592.38	6026.05	6707.03	7758.57	3049.78	3550.63	15077.5	3147.72	2714.24	3730.1	3209.63	4411.48	4744.67	5917.05	3547.21	4078.25	4773.82	7672.98	8455.16	7782.64	2616.15	4816.13	4600.51	12189	4829.91	2769.66	5175.53	4279.14	5896.4	2989.03	2445.91
Sucrose	7.09788	C00089	HMDB0000258		Organic oxygen compounds	Organooxygen compounds	Carbohydrates and carbohydrate conjugates	O-glycosyl compounds	0.0759103	ng/g	257.024	155.495	227.528	139.846	211.437	1781.11	177.383	261.144	165.048	462.065	327.67	73.3154	268.546	115.333	211.553	26.5461	307.314	371.537	84.6355	146.626	96.254	276.251	47.7945	139.083	365.016	240.027	140.501	100.205	6719.5	97.702	90.4157	216.834	249.771	226.13	131.028	102.603	160.562	151.388	154.167
Taurine	4.64259	C00245	HMDB0000251	Extracellular	Organic acids and derivatives	Organic sulfonic acids and derivatives	Organosulfonic acids and derivatives	Organosulfonic acids	0.0431869	ng/g	283086	334664	261891	327680	331454	270398	319593	320430	293881	278171	303787	256506	282166	333427	350256	372808	304306	316280	304586	122394	333679	325915	325584	325542	324894	326517	340869	333536	294696	348164	312565	126165	301967	363732	290810	321864	349968	267228	281627
Taurochenodeoxycholic acid (TCDCA)	8.57845	C05465	HMDB0000951	Extracellular	Lipids and lipid-like molecules	Steroids and steroid derivatives	Bile acids, alcohols and derivatives	Taurinated bile acids and derivatives	0.179027	ng/g	14.0444	2.18593	3.1722	2.77374	10.5505	2.56094	8.06785	11.1392	2.8199	3.79358	47.7787	1.78534	2.74091	2.35665	1.95387	1.6923	3.26202	2.98806	2.31121	4.12751	2.48963	2.72245	3.29706	2.58582	35.2697	2.71299	2.08311	2.13601	2.30269	2.08337	3.38631	2.4714	25.4388	1.95971	3.15991	1.71298	2.67594	3.46558	34.893
Taurocholic acid (TCA)	7.97799	C05122	HMDB0000036	Extracellular	Lipids and lipid-like molecules	Steroids and steroid derivatives	Bile acids, alcohols and derivatives	Trihydroxy bile acids,alcohols and derivatives	0.0339306	ng/g	136.347	14.0021	20.8026	15.3752	155.936	15.6099	62.6247	95.2722	15.5974	21.0201	492.073	16.6963	18.0299	12.0191	11.2338	14.7255	24.6288	22.5369	14.0771	21.9675	11.3219	16.9047	18.8863	14.3879	588.199	10.5678	11.4618	13.5162	10.0291	17.6563	20.6515	14.1027	196.781	17.5285	23.3171	12.8719	11.8558	18.4456	336.12
Taurodeoxycholic acid (TDCA)	8.84302	C05463	HMDB0000896	Extracellular	Lipids and lipid-like molecules	Steroids and steroid derivatives	Bile acids, alcohols and derivatives	Taurinated bile acids and derivatives	0.127064	ng/g	15.2161	2.62449	3.62887	3.29076	10.1506	3.06511	8.47047	11.8436	3.06509	4.13056	51.3069	2.36199	3.12123	2.76604	2.37655	2.23414	3.5646	3.45954	2.71967	4.77165	2.78345	3.26888	3.76107	3.34964	32.2645	3.14234	2.54518	2.65036	2.76636	2.80989	3.61354	3.07065	25.9829	2.48537	3.27293	2.14072	2.92356	3.91865	35.3297
Taurohyodeoxycholic acid	7.40722								0.0641323	ng/g	4.8271	2.81584	2.9544	2.96888	4.74225	3.02307	4.0854	4.33776	2.74142	3.02609	10.8561	2.68478	2.92503	2.61783	2.64468	3.07582	2.85849	3.03259	2.872	3.05455	2.80576	2.97778	3.18624	2.90573	10.5945	3.03692	2.60678	2.73077	3.03851	3.23213	3.12527	2.69637	7.76508	2.88132	3.04782	2.64739	2.66945	3.06561	8.70526
Taurolithocholic acid (TLCA)	9.39816	C02592	HMDB0000722	Extracellular	Lipids and lipid-like molecules	Steroids and steroid derivatives	Bile acids, alcohols and derivatives	Taurinated bile acids and derivatives	0.108166	ng/g	0.211796	0.173016	0.169883	0.175766	0.173358	0.1881	0.174532	0.161832	0.19658	0.196707	0.231298	0.222598	0.162412	0.159988	0.135829	0.233837	0.170664	0.165839	0.198165	0.144864	0.185406	0.157959	0.178642	0.181058	0.221679	0.145572	0.147629	0.178551	0.20423	0.231949	0.148243	0.167979	0.178914	0.179403	0.189415	0.150397	0.168075	0.17319	0.190414
Tauro-α-muricholic acid (α-TMCA)	6.7847		HMDB0258742		Lipids and lipid-like molecules	Steroids and steroid derivatives	Bile acids, alcohols and derivatives	Taurinated bile acids and derivatives	0.0732313	ng/g	11.1278	0.338089	0.644399	0.491982	10.4722	0.34966	5.56877	8.73729	0.462938	1.83137	42.0682	0.148806	0.462248	0.221964	0.243955	0.424188	0.607815	0.876324	0.281738	0.811719	0.493274	0.379353	0.546074	0.549225	41.1678	0.20868	0.235834	0.276503	0.250877	0.494192	0.166204	0.487366	21.3057	0.152984	0.417308	0.39911	0.254483	0.496497	33.9175
Tauro-β-muricholic acid (β-TMCA)	6.78849		HMDB0000932	Extracellular	Lipids and lipid-like molecules	Steroids and steroid derivatives	Bile acids, alcohols and derivatives	Taurinated bile acids and derivatives	0.0952013	ng/g	11.5775	0.608768	1.22613	0.771015	10.5078	0.894469	5.62662	8.58365	0.755201	2.53046	42.1185	0.905841	0.770004	0.448671	0.52062	0.695776	1.34324	1.45218	0.55636	1.55275	0.761782	0.670632	0.818831	0.832812	39.9975	1.04378	0.469942	0.520079	1.06266	0.780461	1.01	0.724748	19.6004	0.99087	1.30122	0.613986	0.500456	0.714074	32.5672
Tauro-ω-muricholic acid (ω-TMCA)	6.7847								0.0803043	ng/g	11.8711	0.481728	1.11478	0.641818	10.3218	0.76644	5.62333	8.96879	0.579024	2.40893	43.7018	0.794718	0.617508	0.360567	0.375852	0.572986	1.20794	1.46977	0.414029	1.36739	0.660605	0.542276	0.662677	0.701714	39.616	0.894898	0.36575	0.410538	0.912205	0.668657	0.879866	0.60503	20.0424	0.828412	1.14365	0.478866	0.354009	0.5971	34.5174
Tetradecanoylcarnitine	9.93777		HMDB0005066	Extracellular	Lipids and lipid-like molecules	Fatty Acyls	Fatty acid esters	Acyl carnitines	0.154158	ng/g	892.464	878.896	967.857	1020.92	941.682	1014.36	869.424	892.376	972.888	1009.87	710.364	876.733	1286.67	759.247	854.937	614.73	969.698	942.159	1068.63	890.937	883.933	1032.46	1135.13	1032.17	727.686	1122.73	810.225	1106.09	1325.44	907.057	858.371	966.568	682.308	962.036	933.267	900.084	908.168	666.914	784.218
Thiamine monophosphate	9.75769	C01081	HMDB0002666		Organoheterocyclic compounds	Diazines	Pyrimidines and pyrimidine derivatives	Thiamine phosphates	0.00804906	ng/g	5009.29	5428.41	5470	5691.73	5864.45	5446.08	5655.6	5655.7	4569.43	4322.97	5495.19	5649.55	4945.59	5658.17	5074.66	6035.2	5498.92	6485.45	4319.15	5576.47	6092.8	4615.51	5317.45	6741.18	6042.8	5190.62	6218.27	6006.09	6478.78	5528.46	5262.33	4514.73	4870.73	6408.17	5343.43	6000.05	6722.21	5233.65	5611.57
Thiamine pyrophosphate	9.86407	C00068	HMDB0001372	Cytoplasm,Mitochondria	Organoheterocyclic compounds	Diazines	Pyrimidines and pyrimidine derivatives	Thiamine phosphates	0.0533374	ng/g	819.452	882.216	775.734	799.289	874.894	797.525	823.05	804.309	818.11	762.832	862.784	834.083	940.843	987.304	711.664	889.053	770.076	850.549	777.181	705.128	790.447	856.443	758.398	791.868	941.645	762.735	941.346	853.85	784.766	826.857	859.421	719.055	858.665	819.309	766.15	848.075	924.197	739.803	652.285
Threonic acid	6.59731	C01620	HMDB0000943	Cytoplasm	Organic oxygen compounds	Organooxygen compounds	Carbohydrates and carbohydrate conjugates	Sugar acids and derivatives	0.0599038	ng/g	430487	434342	449363	480787	457832	455202	469070	438546	454513	437211	397627	432596	375205	406035	506809	449318	430095	443501	456219	467638	509048	444531	485168	484400	426983	486042	417575	500730	421374	487983	465838	445612	450106	493328	435147	497700	488161	435150	431816
Threonine	6.73658	C00188	HMDB0000167	Cytoplasm	Organic acids and derivatives	Carboxylic acids and derivatives	Amino acids,peptides,and analogues	L-alpha-amino acids	0.00605963	ng/g	30809.8	27576.2	30545.2	33563.4	36450	35261.1	36098.6	34981.2	30137.3	28527	29973.1	34601.8	27381.8	24907.7	27456.6	30558.6	28001.6	32181.5	27320.7	34677	31664.9	32896	33626.8	36065.9	35780.9	36577.4	40187.3	33254.4	39902.5	37224.9	31015	32901.8	29605.6	43739.7	31646.6	39402.7	36555.8	35700.7	33209.1
Thymidine	1.39346	C00214	HMDB0000273		Nucleosides,nucleotides,and analogues	Pyrimidine nucleosides	Pyrimidine 2'-deoxyribonucleosides	Pyrimidine 2'-deoxyribonucleosides	0.0444591	ng/g	4112.48	3583.53	3001.63	3524.11	3396	3975.36	3799.81	3547.98	4063.14	3771.55	3622.31	4992.9	4026.41	3367.13	2985.33	3955.26	3083.94	2915.5	3226.96	2780.1	3697.85	3044.96	3788.66	3564.98	3043.04	4096.33	3002.26	3442.35	3760.42	4289.35	3557.88	4293.8	4478.55	3233.21	4576.29	2911.19	3045.83	3991.91	4014.11
Thymine	1.28058	C00178	HMDB0000262		Organoheterocyclic compounds	Diazines	Pyrimidines and pyrimidine derivatives	Hydroxypyrimidines	0.032758	ng/g	890.275	739.323	810.244	627.89	712.178	865.924	730.838	772.488	763.335	768.412	830.891	1198.46	994.335	623.761	493.329	845.866	834.9	820.782	703.06	882.233	576.421	620.889	574.386	739.863	678.01	889.552	570.37	710.781	666.725	842.007	934.769	1020.2	1027.69	665.292	744.242	486.125	592.228	981.496	1018.5
trans-Aconitic acid	9.18916	C02341	HMDB0000958		Organic acids and derivatives	Carboxylic acids and derivatives	Tricarboxylic acids and derivatives	Tricarboxylic acids and derivatives	0.0224046	ng/g	827.228	832.573	752.338	718.449	804.477	765.946	765.687	866.643	788.541	774.529	720.47	1025.37	1010	736.254	791.037	793.002	733.493	882.261	673.04	720.558	588.51	827.098	694.494	763.693	811.304	824.269	753.228	829.108	824.191	721.394	773.855	744.344	698.24	668.76	857.053	838.697	873.771	781.409	974.561
Trehalose	7.72891	C01083	HMDB0000975	Extracellular	Organic oxygen compounds	Organooxygen compounds	Carbohydrates and carbohydrate conjugates	O-glycosyl compounds	0.370352	ng/g	33.3518	31.6865	19.8234	17.227	16.6918	46.6252	30.3445	14.318	17.4103	51.5932	9.0562	55.3476	88.4711	7.12315	13.0823	18.0695	17.4629	26.2395	19.548	16.0431	16.2775	18.7778	18.6241	15.2284	17.4589	12.1795	12.6456	24.4832	117.695	42.0112	9.59506	17.1998	32.4611	20.7652	50.8964	17.2555	17.5502	17.3935	4.99236
Trigonelline	4.58724	C01004	HMDB0000875		Alkaloids and derivatives			Alkaloids and derivatives	0.0505374	ng/g	61.4444	73.662	77.8279	97.95	89.2035	78.9891	81.1575	105.457	84.0269	42.5307	72.92	46.2999	39.1033	77.0993	96.5278	81.9175	81.6324	81.5353	90.8547	57.2892	103.898	85.9157	115.088	86.899	80.32	91.3555	95.2626	89.8759	75.3555	101.147	80.529	58.9247	67.398	80.2961	100.444	76.4922	85.4667	42.2211	76.5016
Trimethylamine	4.37007	C00565	HMDB0000906		Organic nitrogen compounds	Organonitrogen compounds	Amines	Trialkylamines	0.048417	ng/g	29582	28836.8	29434.4	25610.7	27552	27644.6	25083.8	26154.5	30098.3	30804.2	27642.4	29783.3	32653.8	30850.9	23461	28381.4	27480.1	29873.5	29160.1	31223.8	22513.1	28820.5	24541.8	26567.2	28851.1	31566.7	22868.3	26922.2	28354.9	27387.3	26300.4	28535.6	28964.3	23366.6	25898.9	22105.6	22939.5	29103.1	26571.9
Trimethylamine-N-oxide	5.55392	C01104	HMDB0000925	Cytoplasm	Organic nitrogen compounds	Organonitrogen compounds	Aminoxides	Trialkyl amine oxides	0.0459106	ng/g	23.6265	17.0628	13.9491	20.6488	21.1517	25.5414	21.0518	19.078	21.8269	20.3554	19.5948	32.7287	23.6267	14.978	13.8511	15.7955	15.6813	13.025	16.0175	11.0725	18.4736	23.7057	19.1615	21.2543	21.8377	27.5819	18.6264	16.561	28.5899	27.4042	22.3883	23.783	23.0172	20.6735	24.2142	16.3022	16.4185	21.4264	19.6109
Trimethyllysine	9.46471	C03793	HMDB0001325		Organic acids and derivatives	Carboxylic acids and derivatives	Amino acids,peptides,and analogues	L-alpha-amino acids	0.0843127	ng/g	1811.2	1894.94	1817.83	1656.88	1714.4	1847.61	1674.52	1794.85	1724.76	1773.97	1700.22	2045.83	2300.85	1899.3	1626.24	1753.37	1861.88	1807.44	1716.33	1885.69	1579.7	1665.19	1825.55	1557.06	1484.18	1781.97	1686.74	1904.69	2101.78	1649.56	1977.81	1661.28	1691.94	1558.19	2000.59	1447.37	1670.34	1913.17	1933.68
Tryptophan	3.55717	C00078	HMDB0000929	Extracellular	Organoheterocyclic compounds	Indoles and derivatives	Indolyl carboxylic acids and derivatives	Indolyl carboxylic acids and derivatives	0.020153	ng/g	7948.87	6381.02	7515.43	7702.01	9596.95	8488.14	9323.85	8768.91	7463.41	6674.48	9849.35	7808.25	6018.19	5714.05	6910.3	6881.55	7332.01	8502.65	6606.39	7620.68	7117.41	7627.28	7737.6	8325.76	11358.3	8144.5	10523.9	8361.18	9667.73	9873.82	7088.17	7322.82	9132.19	11838.2	7372.99	8951.96	9059.32	8526.71	9191.28
Tyrosine	4.94921	C00082	HMDB0000158	Cytoplasm	Organic acids and derivatives	Carboxylic acids and derivatives	Amino acids,peptides,and analogues	Tyrosine and derivatives	0.0293389	ng/g	21567.7	17920.4	20795.6	22413	24816.8	22810.8	25481.8	25961	17126.2	18543.2	27181.1	23420.2	17091.9	14541.2	19517.3	20531.1	19209.4	23171.3	18240.8	22561.1	21297.4	20566.7	24115.2	23672.7	28698.9	22703.9	26607.2	21257.2	27959.7	25507.6	18138.4	19637.3	24899.7	31207	20614.3	25206.1	24240.6	28503.6	29490.2
Tyrosyl-Alanine	3.59936		HMDB0029098		Organic acids and derivatives	Carboxylic acids and derivatives	Amino acids,peptides,and analogues	Dipeptides	0.143704	ng/g	8.17387	4.65304	6.19124	11.319	12.5743	9.30032	11.7928	7.66891	5.1774	8.63884	6.89726	11.982	2.99006	4.67707	6.15645	4.7886	6.51451	6.3516	5.57208	6.32677	13.1734	7.71732	13.4199	10.9653	10.7369	10.3258	20.1955	9.03896	15.6684	8.27923	7.40917	5.84453	6.46058	20.9907	6.95061	12.7694	8.30902	5.33677	9.61252
Uracil	1.44642	C00106	HMDB0000300		Organoheterocyclic compounds	Diazines	Pyrimidines and pyrimidine derivatives	Pyrimidones	0.045344	ng/g	172241	171669	173419	156656	171404	161960	168539	185933	160875	167899	182493	177695	184107	168191	145145	189234	170931	182254	148274	192216	133573	156498	139110	197444	161029	197049	156005	171533	133534	177663	157447	179198	197460	173858	147608	155229	170578	205438	189588
Uracil 5-carboxylate	7.30877	C03030							0.234789	ng/g	146.919	145.592	154.061	176.244	172.894	171.424	202.811	179.72	163.999	137.571	140.474	145.631	136.522	133.139	135.033	177.673	153.316	180.78	141.976	140.174	150.002	173.941	182.161	198.87	168.473	160.055	179.888	183.159	167.233	199.624	176.678	142.159	176.884	244.774	148.623	240.964	179.213	186.174	189.075
Ureidopropionic acid	6.61492	C02642	HMDB0000026		Organic acids and derivatives	Organic carbonic acids and derivatives	Ureas	Ureas	0.0394588	ng/g	247468	260165	273491	266376	253185	265242	257471	264027	264758	246697	240678	237739	225740	239754	286573	288591	273116	269532	276539	274778	263632	262132	270674	269065	245572	270691	233578	262900	240231	273970	278938	267827	258295	259817	250667	261106	270337	272471	257799
Ureidosuccinic acid	8.24213	C00438	HMDB0000828	Cytoplasm	Organic acids and derivatives	Carboxylic acids and derivatives	Amino acids,peptides,and analogues	Aspartic acid and derivatives	0.0258473	ng/g	433.086	441.112	442.227	463.054	462.878	455.677	441.55	458.518	435.994	405.359	472.892	418.1	435.758	429.307	432.116	467.265	433.351	469.509	454.606	411.443	452.79	457.509	500.307	441.61	485.231	450.252	450.06	465.969	477.348	512.737	428.419	404.205	459.39	441.416	443.459	421.932	454.835	472.412	455.347
Uric acid	6.61568	C00366	HMDB0000289		Organoheterocyclic compounds	Imidazopyrimidines	Purines and purine derivatives	Xanthines	0.0959626	ng/g	14831	10487.7	14624.7	13007.4	12547.2	13739	13818.6	16646.6	14613.4	15440.8	16341.3	12928.6	11045.8	9934.12	11277.9	9692.94	17124	14838.6	12422	14114.2	13958.8	13187.8	13211.6	11671.5	11958.3	12760.5	13542	11927.8	13187.1	16081.5	13979.4	11707.9	16351	12740.7	14662.1	11520.5	17395.2	21722.2	14963.9
Uridine	2.16327	C00299	HMDB0000296		Nucleosides,nucleotides,and analogues	Pyrimidine nucleosides		Pyrimidine nucleosides	0.0342632	ng/g	240788	227286	246827	229427	217945	241008	213011	244083	205482	252559	209931	295181	297099	202102	183168	226777	245490	244199	250567	247052	204365	223324	254060	235957	214304	234296	211460	211719	251583	257556	224365	230526	212282	218047	222345	199369	214103	274612	252567
Uridine 5'-diphosphate(UDP)	9.25072	C00015	HMDB0000295		Nucleosides,nucleotides,and analogues	Pyrimidine nucleotides	Pyrimidine ribonucleotides	Pyrimidine ribonucleoside diphosphates	0.243674	ng/g	29741	47200.6	37079.1	37867.3	36734.6	36143	33925.4	36628.6	44132.3	31720	17028.4	26083.2	37616.1	78127.3	32236.8	40822.4	53139.3	30032.8	34779.6	30364.6	37131.4	42556	47457.7	24324.3	23314.3	45979.3	33390.7	44254.2	27487.1	26209.7	40555.8	50319.6	27662.9	32039	32773.7	43226.2	45563.3	45688.9	26625.9
Uridine 5'-monophosphate(UMP)	9.07727	C00105	HMDB0000288		Nucleosides,nucleotides,and analogues	Pyrimidine nucleotides	Pyrimidine ribonucleotides	Pyrimidine ribonucleoside monophosphates	0.103555	ng/g	21926.2	26353.6	21193.8	22027.8	27156.2	22070.5	27122.9	25274.6	26584.5	21294.1	18494.5	21331.9	16488.9	30941	28676	29308.3	20631.5	27793.4	19076.5	17273.8	19207.1	23250.4	29902.7	15751.1	30355.8	22815.2	28397	27056.6	28172.5	18423.3	16999.1	24687.2	19358.2	31362.3	24149.8	33621.1	30478.4	21108.4	26895.4
Uridine 5'-triphosphate(UTP)	9.97264	C00075	HMDB0000285		Nucleosides,nucleotides,and analogues	Pyrimidine nucleotides	Pyrimidine ribonucleotides	Pyrimidine ribonucleoside triphosphates	0.0308767	ng/g	1853.81	2811.07	2181.35	1892.17	1931.33	3252.6	2675.55	1711.6	3282.1	1096.98	1243.44	1792.73	4424.92	2887.56	1684.84	2246.98	2788.33	1429.14	1515.64	2992.29	1718.59	2050.01	1528.48	2271.61	1713.88	2907.68	1031.35	2072.4	3537.61	2224.23	4163.48	3085.08	2906.85	2902.34	2704.25	2188.75	2327.11	1055.07	1674.07
Uridine diphosphate glucose(UDP-glucose)	9.25072	C00029	HMDB0000286		Nucleosides,nucleotides,and analogues	Pyrimidine nucleotides	Pyrimidine nucleotide sugars	Pyrimidine nucleotide sugars	0.152001	ng/g	16136.3	18700.3	19488.3	15510	17802.4	15297.4	12411.4	16891.4	21156.5	15943.5	10610.4	16835	18419.3	21796.3	17037.9	17547.7	24443.8	18877.2	16117.1	18515	14630.7	15869.5	18806.2	12733.7	13422.7	21590.9	18070	18126	10213.1	13935.9	19898.9	17141.6	12758.9	10426	12079	14381.8	16417.8	18933.6	15941.8
Uridine diphosphate glucuronic acid	9.83773	C00167	HMDB0000935		Organoheterocyclic compounds	Lactones	Gamma butyrolactones	Gamma butyrolactones	0.0456307	ng/g	44743.9	45965.2	41607.6	42047.3	50182.4	46426.8	57857.4	37079.3	54924.4	40644	41412.9	41994.4	48601.7	43499.3	41037.8	50722	49716.8	51378.5	33496.1	31839.2	43739.7	46669.1	44950.3	32830.1	58806.5	43727.3	46732.3	51463.7	49374.9	45409.9	47667.9	43254.5	50907.5	55022.4	47263	78236.7	55856.7	22449.6	26423.8
Uridine diphosphategalactose(UDP-galactose)	9.2576	C00052	HMDB0000302		Nucleosides,nucleotides,and analogues	Pyrimidine nucleotides	Pyrimidine nucleotide sugars	Pyrimidine nucleotide sugars	0.0547716	ng/g	10036.7	12597.7	11562	9910.3	11067	9400.86	7704.91	10803.4	12882.5	10083.4	6838.56	10342.3	12610.9	14156	12568.1	11056	14852.4	10263.2	9376.15	11756.2	9799.8	9958.89	12896.4	6986.09	8276.34	13846.1	9632.29	12513.2	6310.06	7891.76	13639.2	9762.38	8627.95	6806.11	6648.19	8737.38	10951.4	11548.5	11007.9
Uridine diphosphate-N-acetylgalactosamine	9.01151	C00203	HMDB0000304		Nucleosides,nucleotides,and analogues	Pyrimidine nucleotides	Pyrimidine nucleotide sugars	Pyrimidine nucleotide sugars	0.0146895	ng/g	235227	276670	209948	213496	253071	253717	254826	172589	327988	209151	176633	227134	321436	306073	240877	238292	246299	192589	199416	201490	255741	190091	241639	166514	304696	199340	208191	300055	339439	222008	191937	261483	240423	213707	259889	305285	191903	154458	218625
Uridine diphosphate-N-acetylglucosamine	9.01151	C00043	HMDB0000290		Nucleosides,nucleotides,and analogues	Pyrimidine nucleotides	Pyrimidine nucleotide sugars	Pyrimidine nucleotide sugars	0.0257143	ng/g	146894	155704	136324	135408	147823	140404	148475	109420	172559	129379	127290	158347	179220	164714	146199	132684	169863	124100	139207	112125	170216	119502	143025	108890	169470	120600	131564	169657	188623	121322	120208	131464	140656	120175	171770	161299	130520	107738	118383
Valerylcarnitine	3.39757		HMDB0013128	Extracellular	Lipids and lipid-like molecules	Fatty Acyls	Fatty acid esters	Fatty acid esters	0.0206765	ng/g	256.579	221.443	348.618	245.437	252.454	329.254	279.926	295.247	202.514	240.093	287.836	295.872	265.985	124.253	338.923	156.612	403.078	253.072	477.348	260.973	231.153	236.82	273.845	239.93	281.604	227.178	271.732	229.302	504.819	286.172	296.765	229.26	268.391	142.479	470.053	238.78	242.363	419.459	267.594
Valine	4.91747	C00183	HMDB0000883	Extracellular	Organic acids and derivatives	Carboxylic acids and derivatives	Amino acids,peptides,and analogues	Valine and derivatives	0.035674	ng/g	21361	17671.9	22241.4	24761.7	28033.1	24487.2	26055.8	25977.6	18842.2	19409.7	21740.9	25451.3	18222.2	17612	14997.8	19855.8	19685.1	24051.1	20251.5	24978	24444.3	23022.9	25365.6	26214	30656.7	25635.8	30922.5	24917.4	28683.1	26667.2	20464.2	22134.1	20193.1	34639.9	21776.1	27614.2	25387.3	28167.1	26456.3
Valylalanine	3.61252		HMDB0029120		Organic acids and derivatives	Carboxylic acids and derivatives	Amino acids,peptides,and analogues	Dipeptides	0.0239139	ng/g	62.9491	56.9041	60.458	84.1856	78.9684	84.0486	130.843	74.3766	59.3536	50.7292	69.012	72.7017	67.1495	44.3823	57.9626	58.1221	51.8304	49.5748	72.0111	68.4158	94.2829	73.7584	82.0605	86.6408	71.9293	64.9384	113.275	65.7309	100.706	104.459	72.0891	58.9407	77.4739	275.24	61.1648	109.492	84.7778	69.3662	70.3637
Vitamin B1	4.97599	C00378	HMDB0000235	Extracellular	Organoheterocyclic compounds	Diazines	Pyrimidines and pyrimidine derivatives	Thiamines	0.0581889	ng/g	801.543	909.298	835.801	892.582	881.267	880.804	910.821	866.397	807.185	788.101	810.15	800.737	929.636	812.489	940.945	954.12	931.763	740.644	922.974	747.823	901.034	911.535	971.004	786.758	908.105	886.154	892.423	838.388	958.084	889.168	956.223	719.74	961.823	788.914	1038.89	853.661	796.867	922.66	840.387
Vitamin B2	2.49856	C00255	HMDB0000244	Extracellular	Organoheterocyclic compounds	Pteridines and derivatives	Alloxazines and isoalloxazines	Flavins	0.0429022	ng/g	246.611	234.185	354.852	267.01	282.794	313.824	259.575	379.756	200.791	245.621	238.2	301.83	277.047	228.709	209.233	221.751	323.755	353.03	306.421	436.2	200.352	288.365	249.315	330.008	271.984	310.575	288.338	260.28	233.518	284.975	312.026	424.776	295.552	313.345	217.592	211.81	334.125	436.913	454.735
Vitamin B9	9.00547	C00504	HMDB0000121	Extracellular	Organic acids and derivatives	Carboxylic acids and derivatives	Amino acids,peptides,and analogues	Glutamic acid and derivatives	0.462522	ng/g	130.031	84.1584	153.43	141.339	120.284	120.157	152.537	89.3205	155.051	77.8098	134.668	152.596	77.1948	19.5589	93.1678	146.712	202.324	215.639	9.1331	186.625	118.453	187.278	48.3782	211.246	142.36	101.555	137.171	100.05	152.462	126.534	86.5106	115.123	119.33	125.553	128.5	236.765	195.761	65.9685	52.0456
Xanthine	3.56518	C00385	HMDB0000292		Organoheterocyclic compounds	Imidazopyrimidines	Purines and purine derivatives	Xanthines	0.0664677	ng/g	161899	175745	152640	163704	165171	156075	172755	173124	162049	156627	174880	154039	169622	169834	171170	192355	148390	162456	146958	152757	150875	163976	151256	188709	163841	169216	169045	158582	161184	164546	146314	152257	171199	163688	179743	176389	174925	170554	156898
Xanthosine	6.16852	C01762	HMDB0000299		Nucleosides,nucleotides,and analogues	Purine nucleosides		Purine nucleosides	0.0407907	ng/g	2147.43	1898.31	2065.03	2376.33	1829	2219.3	2122.08	2016.99	1952.28	2204.15	2056.07	2377.21	2200.54	1652.91	1973.88	1765.9	1865.28	1817.57	2695.94	1881.33	2432.68	2155.64	2676.12	2240.88	1757.01	1960.4	1753.79	1844.79	2838.86	2227.74	1827.25	1983.36	1941.06	1823.64	2680.62	2043.02	1491.01	2570.13	2147.84
Xanthosine 5'-phosphate(XMP)	9.78518	C00655	HMDB0001554		Nucleosides,nucleotides,and analogues	Purine nucleotides	Purine ribonucleotides	Purine ribonucleoside monophosphates	0.0480565	ng/g	407.137	481.593	452.832	315.452	431.434	366.062	421.749	465.819	430.194	337.569	404.376	456.41	437.823	686.557	298.535	503.457	420.056	586.877	276.107	528.289	299.119	322.726	251.022	388.942	360.627	502.452	357.958	504.698	168.954	327.846	484.122	483.327	454.078	396.905	263.404	572.61	608.6	366.599	375.17
Xanthurenate	2.76878	C02470	HMDB0000881	Membrane	Organoheterocyclic compounds	Quinolines and derivatives	Quinoline carboxylic acids	Quinoline carboxylic acids	0.0184797	ng/g	200.443	143.608	179.594	174.435	217.596	202.578	220.65	212.977	186.592	172.119	224.806	218.257	170.138	123.252	148.153	132.889	159.065	209.943	153.03	196.338	146.756	173.707	183.55	193.728	255.651	201.297	220.301	193.135	230.162	227.007	169.832	183.311	196.119	256.244	192.603	237.636	196.009	248.087	210.593
α-Ketoglutaric acid	7.31437	C00026	HMDB0000208	Endoplasmic reticulum	Organic acids and derivatives	Keto acids and derivatives	Gamma-keto acids and derivatives	Gamma-keto acids and derivatives	0.0432349	ng/g	256944	221922	229481	267683	279288	255105	302410	291040	229161	231002	356743	210870	198963	238447	227338	222941	207880	241681	252308	216055	280967	247966	288571	253229	366854	235845	261868	252585	283397	288974	223355	224694	381907	295336	261273	271124	295388	240440	400325
β-Nicotinamide adenine dinucleotide (NAD)	8.91729	C00003	HMDB0000902	Extracellular	Nucleosides,nucleotides,and analogues	(5'->5')-dinucleotides		(5'->5')-dinucleotides	0.424802	ng/g	36399.9	29885	22310.9	22957.1	27731	25169.1	29573.3	24014.5	41422.6	32327	35783.3	36066.7	29805.2	15119.6	34193.1	40422.2	23174.6	19533.1	22007.7	24528.1	15849.5	27838.8	27157.9	20982.3	17119.1	29296.9	26910.4	37597.7	24920.3	22188.9	31953.4	21614	28437.5	22447	36619.5	30789.2	28503.1	21859.1	27651
β-Nicotinamide adenine dinucleotide phosphate (NADP)	10.0998	C00006	HMDB0000217	Extracellular,Mitochondria,Nucleus,Endoplasmicreticulum,Peroxisome	Benzenoids	Phenols	Benzenediols	Catechols	0.145464	ng/g	440.109	427.001	343.87	357.669	476.817	443.705	466.967	292.387	398.617	359.727	377.179	624.913	507.65	429.613	370.911	399.829	367.816	459.16	269.674	278.832	411.24	404.274	321.676	293.486	441.3	470.637	390.527	604.805	579.464	341.94	397.714	455.701	353.016	451.68	600.372	462.8	398.566	262.306	188.454
[truncated: 1 more columns]

## Sheet: S4_differential metabolites
Metabolite	FC	log2(FC)	raw.pval	-log(10(p))	Up or Down	functional category
Glutarylcarnitine	0.80797	-0.30762	0.026784	1.5721	Down	Other key metabolites
Palmitoleic acid	1.2002	0.26325	0.027099	1.5671	Up	Neuromembrane structure related metabolites
Proline	1.2023	0.26581	0.0038925	2.4098	Up	Amino acids and derivatives
Citrulline	1.2063	0.27065	0.0031976	2.4952	Up	Neurotransmitter related metabolites
Valine	1.2152	0.28123	0.0013594	2.8667	Up	Amino acids and derivatives
Abrine	1.2178	0.28426	0.0005321	3.274	Up	Amino acids and derivatives
N-Acetylalanine	1.2195	0.28631	0.033236	1.4784	Up	Amino acids and derivatives
2-Hydroxyphenethylamine	1.2198	0.28669	0.001209	2.9176	Up	Neurotransmitter related metabolites
Xanthurenate	1.2231	0.29051	0.00050984	3.2926	Up	Neurotransmitter related metabolites
Asparagine	1.2235	0.29102	0.0035849	2.4455	Up	Amino acids and derivatives
Tryptophan	1.2244	0.29208	0.00036369	3.4393	Up	Neurotransmitter related metabolites
2'-Deoxycytidine 5'-monophosphate(dCMP)	1.2381	0.30807	0.0067542	2.1704	Up	Other key metabolites
Palmitelaidic acid	1.2398	0.31014	0.025599	1.5918	Up	Neuromembrane structure related metabolites
Methionine sulfoxide	1.2399	0.31025	0.045516	1.3418	Up	Amino acids and derivatives
Riboflavin-5'-monophosphate	1.2433	0.31418	0.015923	1.798	Up	Amino acids and derivatives
N-Acetylmethionine	1.2438	0.31476	0.014369	1.8426	Up	Amino acids and derivatives
Dihomo-gamma-linolenic acid	1.2439	0.31488	0.021115	1.6754	Up	Neuromembrane structure related metabolites
Propionylglycine	1.2481	0.31977	0.0037855	2.4219	Up	Other key metabolites
Leucine	1.268	0.34251	0.0034099	2.4673	Up	Amino acids and derivatives
Isoleucine	1.2697	0.34445	0.0028632	2.5432	Up	Amino acids and derivatives
Norleucine	1.2707	0.34568	0.0029425	2.5313	Up	Amino acids and derivatives
Alloisoleucine	1.2769	0.35267	0.0026067	2.5839	Up	Amino acids and derivatives
Lactulose	1.2799	0.35601	0.030432	1.5167	Up	Other key metabolites
Porphobilinogen	1.3039	0.38287	0.013255	1.8776	Up	Other key metabolites
11Z,14Z,17Z-Eicosatrienoic acid	1.3228	0.40363	0.023436	1.6301	Up	Neuromembrane structure related metabolites
Alanylglutamine	1.3235	0.40436	0.01767	1.7528	Up	Amino acids and derivatives
Tyrosyl-Alanine	1.3626	0.44633	0.045793	1.3392	Up	Amino acids and derivatives
Glycyltyrosine	1.37	0.45418	0.034812	1.4583	Up	Amino acids and derivatives
Argininosuccinic acid	1.3753	0.45974	0.031445	1.5024	Up	Neurotransmitter related metabolites
Cholesterol sulfate	1.3789	0.46351	0.012075	1.9181	Up	Neuromembrane structure related metabolites
Valylalanine	1.3922	0.47738	0.020301	1.6925	Up	Amino acids and derivatives
Gamma-Linolenic acid	1.413	0.49874	0.0088853	2.0513	Up	Neuromembrane structure related metabolites
N-Acetylphenylalanine	1.4625	0.5484	0.0088123	2.0549	Up	Amino acids and derivatives
4Z,7Z,10Z,13Z,16Z-Docosapentaenoic acid	1.4728	0.55858	0.0013056	2.8842	Up	Neuromembrane structure related metabolites
gamma-Glutamyl-valine	1.5668	0.64782	0.019801	1.7033	Up	Amino acids and derivatives
3-Hydroxybutyric acid	1.6916	0.75838	0.02681	1.5717	Up	Other key metabolites
10E-Heptadecenoic acid	1.8046	0.8517	0.04737	1.3245	Up	Neuromembrane structure related metabolites
Guanine	2.869	1.5206	0.037965	1.4206	Up	Other key metabolites
3-Methoxytyramine	2.9386	1.5551	0.0026108	2.5832	Up	Neurotransmitter related metabolites

## Sheet: S5_ZT0_differential metabolites
Metabolite	VIP	P.Value	Up or Down
2'-Deoxyadenosine 5'-monophosphate(dAMP)	1.65473	0.0078109	Up
2-Phenylglycine	1.66515	0.032232	Up
3-Hydroxybutyric acid	1.64299	0.014635	Up
4-Guanidinobutanoic acid	1.7545	0.0026438	Up
4-Trimethylammoniobutanoic acid	1.58038	0.020999	Up
4Z,7Z,10Z,13Z,16Z-Docosapentaenoic acid	1.6246	0.011589	Up
5Z,8Z,11Z,14Z,17Z-Eicosapentaenoic acid	1.82693	0.040758	Up
Abrine	1.84615	0.038779	Up
Alloisoleucine	1.88234	0.027711	Up
Argininosuccinic acid	1.52308	0.040077	Up
Asparagine	1.66231	0.022685	Up
Chenodeoxycholic acid (CDCA)	1.80215	0.00038199	Down
Citrulline	1.54064	0.027559	Up
D-2-Hydroxyglutaric acid	1.62245	0.026243	Up
Deoxyuridine	1.61994	0.024786	Down
Flavin adenine dinucleotide(FAD)	1.66492	0.046522	Up
Gama-glutamylalanine	1.55224	0.0070101	Up
Gamma-Aminobutyric acid	1.73195	0.0019617	Up
gamma-Glutamyl-methionine	1.72377	0.030088	Up
gamma-Glutamyl-valine	2.01142	0.0095821	Up
Gamma-Linolenic acid	1.92292	0.015983	Up
Gluconic acid	1.59744	0.027823	Down
Glycine	1.58507	0.00064638	Up
Glycolic acid	1.51548	0.034783	Up
Glycyl-glycine	1.81386	0.0157	Up
Glycylvaline	1.55546	0.038937	Up
Guanosine monophosphate (GMP)	1.69109	0.044623	Up
Histidine	1.57021	0.023767	Up
Homocitrulline	1.67164	0.0022401	Down
Homoserine	1.51669	0.022261	Up
Imidazoleacetic acid	1.60627	0.034945	Up
Isoleucine	1.50009	0.028422	Up
Itaconic acid	1.9148	0.022516	Up
Leucine	1.67682	0.028097	Up
Malic acid	1.64054	0.042454	Up
meso-Tartaric acid	1.54717	0.0037418	Up
Methionine	1.67035	0.031835	Up
Methionine sulfoxide	1.62938	0.02015	Up
Myristelaidic acid	1.67669	0.048304	Up
N-Acetylalanine	1.51013	0.01492	Up
N-Acetylcadaverine	1.63595	0.013651	Up
Norleucine	1.65116	0.031486	Up
Norvaline	1.55994	0.031716	Up
O-Phosphoethanolamine	1.65066	0.02251	Up
Oxalic acid	1.60563	0.038209	Up
Palmitelaidic acid	1.98572	0.020161	Up
Palmitoleic acid	1.71533	0.021031	Up
Phenylalanine	1.92233	0.047915	Up
Porphobilinogen	1.60205	0.030137	Up
Propionylglycine	1.71545	0.020149	Up
Pyridoxal (VB6)	1.7353	0.030098	Up
Riboflavin-5'-monophosphate	1.54231	0.0050436	Up
Sarcosine	1.66548	0.038187	Up
Serine	1.59364	0.045893	Up
Taurine	1.62493	0.0060875	Up
Threonine	1.66694	0.025331	Up
Uracil 5-carboxylate	1.60666	0.016942	Up
Uric acid	1.59957	0.030315	Down
Valine	1.54418	0.021729	Up
Vitamin B1	1.9048	0.002104	Up
Xanthosine	1.77525	0.019446	Down

## Sheet: S6_ZT6_differential metabolites
Metabolite	VIP	P.Value	Up or Down
2-Aminophenol	1.63702	0.037241	Up
2-Hydroxybutyric acid	1.89688	0.011083	Up
2-Hydroxycaproic acid	1.83477	0.017816	Up
2-Hydroxypyridine	1.80178	0.012158	Down
3-Hydroxybutyric acid	2.25025	1.968e-09	Up
3-Methoxytyramine	1.95201	0.0047931	Up
4-Pyridoxic acid	1.65994	0.037404	Up
5,6-Dimethylbenzimidazole	1.83662	0.012452	Down
6-Phosphogluconic acid	1.88851	0.01174	Down
Alanylglutamine	1.96043	0.0059026	Up
Alpha-Hydroxyisobutyric acid	1.95387	0.0064515	Up
Arginine	1.94687	0.0076281	Up
Asparagine	1.69528	0.036855	Up
Aspartylphenylalanine	1.644	0.043777	Up
Chenodeoxycholic acid (CDCA)	2.24934	2.8288e-08	Up
D-Pinitol	1.90131	0.009291	Up
gamma-Glutamyl-valine	1.65605	0.047099	Up
Glutamine	1.70213	0.032924	Up
Glycyltyrosine	2.23946	1.8744e-07	Up
Glycylvaline	1.98547	0.0049273	Up
Homoserine	1.96016	0.0054162	Up
Malonic acid	1.67165	0.034773	Up
N-Acetylglutamic acid	2.00402	0.0039963	Up
N-Acetylmethionine	1.72047	0.02992	Up
N-Acetylphenylalanine	1.83446	0.01476	Up
Ophthalmic acid	1.70614	0.036441	Up
Ornithine	1.65298	0.041384	Up
Phenylpyruvic acid	1.97411	0.0037044	Up
Proline	1.66004	0.039007	Up
Propionylcarnitine	1.77821	0.017816	Up
Pyridoxal (VB6)	1.78745	0.02133	Down
Tauro-2-muricholic acid (2-TMCA)	1.55086	0.045427	Up
Tauro-3-muricholic acid (3-TMCA)	1.62583	0.032302	Up
Threonine	1.84877	0.013896	Up
Trimethylamine-N-oxide	1.75588	0.019067	Up
Tryptophan	1.71884	0.032946	Up
Tyrosyl-Alanine	1.63485	0.045049	Up
Uric acid	1.84464	0.012892	Up
Valine	1.80837	0.016844	Up
Xanthine	1.6912	0.027081	Down
Xanthurenate	1.81269	0.016257	Up

## Sheet: S7_ZT12differential metabolites
Metabolite	VIP	P.Value	Up or Down
1,4-Dihydronicotinamide adenine dinucleotide (NADH)	1.70092	0.017183	Down
α-Ketoglutaric acid	1.56156	0.032853	Up
2-Aminooctanoic acid	1.81861	0.0052721	Up
2-Hydroxypyridine	1.81703	0.0070947	Up
2-Methylcitric acid	1.5378	0.042157	Up
3-Amino-4-hydroxybenzoate	1.54161	0.040237	Up
3-Methylhistamine	1.69617	0.017158	Up
4-Pyridoxic acid	1.6923	0.016385	Down
4Z,7Z,10Z,13Z,16Z-Docosapentaenoic acid	1.87218	0.0028798	Up
6-Phosphogluconic acid	1.5406	0.047019	Up
ADP-glucose	1.76829	0.0097477	Up
Aminoadipic acid	1.53255	0.041832	Down
Biliverdin	1.52754	0.03546	Down
Cellobiose	1.88674	0.0018199	Up
Choline	1.61953	0.034003	Down
Cortexolone	2.01882	0.00011624	Down
Corticosterone	2.00204	0.00023989	Down
Deoxyuridine	1.65514	0.0256	Up
D-Fructose	1.58669	0.041889	Up
D-glucosamine 1-phosphate	1.50842	0.041779	Up
Ethylmalonic acid	1.86819	0.0024109	Up
Fructose 6-phosphate	1.80436	0.0064846	Up
Glucosamine 6-phosphate	1.72519	0.0095763	Up
Glucose 1-phosphate	1.69927	0.0098824	Up
Guanosine diphosphate(GDP)	1.70795	0.018578	Up
Kynurenine	1.67509	0.015234	Up
Mannose 6-phosphate	1.9956	0.00041371	Up
Methionine sulfoxide	1.53448	0.040158	Up
Nicotinamide	1.54344	0.04171	Up
N-methyl-glutamic acid	2.08588	1.6682e-08	Down
p-Aminobenzoic acid	1.9244	0.001811	Down
Phosphonoacetate	1.59417	0.02243	Up
Phosphoserine	1.98401	0.00031854	Up
Propionylcarnitine	1.56403	0.038115	Down
Pterin	1.84984	0.0039975	Up
Pyridoxal (VB6)	1.651	0.023758	Up
Pyridoxamine	1.75535	0.011064	Up
S-Adenosylhomocysteine	1.80247	0.005581	Up
Trimethylamine	1.5229	0.045477	Down
Trimethylamine-N-oxide	1.66845	0.015791	Up
Ureidopropionic acid	1.92161	0.0013002	Down
Uridine	1.97257	0.000907	Down
Uridine diphosphate glucose(UDP-glucose)	1.75577	0.0065434	Down
Uridine diphosphategalactose(UDP-galactose)	1.6359	0.018488	Down
Vitamin B2	1.54123	0.046901	Down
Xanthine	1.82582	0.0065545	Up

## Sheet: S8_ZT18differential metabolites
Metabolite	VIP	P.Value	Up or Down
1-Methyladenosine	1.70124	0.01745	Down
1-Methylhistidine	2.04553	0.00037779	Up
2-Hydroxy-2-methylbutyric acid	1.58482	0.03169	Down
2-Hydroxy-3-methylbutyric acid	1.72309	0.012463	Down
3-Indolepropionic acid	1.83452	0.00582	Down
3-Methylhistamine	1.58017	0.035518	Down
3-Methylhistidine	1.94115	0.0019496	Up
4Z,7Z,10Z,13Z,16Z-Docosapentaenoic acid	1.84559	0.0048837	Up
Abrine	1.78786	0.010846	Up
Adenosine diphosphate ribose(ADP-ribose)	1.58994	0.034218	Up
AICAR	1.7288	0.019295	Up
Betaine	1.70282	0.019734	Down
Carnitine	1.58564	0.039503	Down
Chenodeoxycholic acid (CDCA)	1.68952	0.019248	Up
Cholesterol sulfate	1.592	0.03391	Up
Creatinine	1.73482	0.013024	Down
Cytidine triphosphate	1.65802	0.022489	Down
Galacturonic acid	1.568	0.044194	Down
gamma-Glutamyl-phenylalanine	1.71714	0.016768	Up
Gluconic acid	1.71045	0.017317	Down
Glycerophosphocholine	1.54885	0.044154	Down
Guanosine diphosphate mannose(GDP-mannose)	1.87053	0.0040019	Down
Hexanoylcarnitine	1.72959	0.019377	Down
Homocitrulline	1.58537	0.033042	Up
Indoleacrylic acid	1.82657	0.004806	Down
Isopentenyl pyrophosphate	1.69794	0.020832	Down
Lactulose	1.83788	0.0071055	Up
Lumichrome	1.73125	0.01762	Down
Malonyl-L-carnitine	1.94088	0.0027524	Down
Methylguanidine	1.71471	0.018972	Down
Myristic acid	1.59241	0.033168	Up
N-Acetylmannosamine	1.67541	0.023841	Up
N-Formyl-methionine	1.7616	0.0093542	Down
N-methyl-glutamic acid	2.09156	1.8187e-05	Up
Octanoylcarnitine	1.57163	0.039445	Down
Ophthalmic acid	1.72669	0.017248	Down
Ornithine	1.60271	0.041676	Up
p-Aminobenzoic acid	1.78349	0.010542	Up
Picolinic acid	1.49956	0.04448	Up
Proline	1.57073	0.043872	Up
Ricinoleic acid	1.5934	0.028321	Down
Tryptophan	1.75601	0.017806	Up
Xanthosine 5'-phosphate(XMP)	1.51782	0.048169	Up

## Sheet: S9_LD_Rhythmic metabolites
Metabolite	P_value	Phase	Amplitude	Rhythm_Type
1-Methylhistidine	0.000572095	12	77.7276	Evening Peak
2-Aminophenol	0.0419656	15	2.75595	Evening Peak
2-Hydroxypyridine	0.00164724	6	9.47335	Midday Peak
3-Hydroxybutyric acid	8.76901e-05	21	1246.92	Nocturnal Peak
3-Indolepropionic acid	0.0144977	3	3.05784	Early Diurnal Peak
3-Methoxytyramine	0.0419656	0	1.19094	Early Diurnal Peak
3-Methylhistamine	0.0210199	3	7.99431	Early Diurnal Peak
3-Methylhistidine	0.00267199	9	148.501	Midday Peak
4-Guanidinobutanoic acid	0.0144977	18	628.392	Nocturnal Peak
4-Pyridoxic acid	0.00980952	15	7.55007	Evening Peak
4-Trimethylammoniobutanoic acid	0.00164724	18	297.022	Nocturnal Peak
4Z,7Z,10Z,13Z,16Z-Docosapentaenoic acid	0.000572095	12	2869.51	Evening Peak
AICAR	0.00980952	9	1704.81	Midday Peak
Alloisoleucine	0.0299489	18	2352.84	Nocturnal Peak
Asparagine	0.000320124	18	3170.86	Nocturnal Peak
Aspartylphenylalanine	0.0144977	18	3.68356	Nocturnal Peak
Betaine	0.0299489	15	930.414	Evening Peak
Carnitine	0.0299489	15	1128.79	Evening Peak
Chenodeoxycholic acid (CDCA)	0.000320124	0	63.3236	Early Diurnal Peak
D-2-Hydroxyglutaric acid	0.000320124	18	2573.85	Nocturnal Peak
Fructose 6-phosphate	0.0419656	6	489757	Midday Peak
Gamma-Aminobutyric acid	0.0210199	15	10747.5	Evening Peak
gamma-Glutamyl-methionine	0.0144977	18	208.536	Nocturnal Peak
gamma-Glutamyl-valine	0.00164724	18	58.8545	Nocturnal Peak
Gamma-Linolenic acid	0.0144977	21	10.9392	Nocturnal Peak
Glucose 1-phosphate	0.0419656	6	7213.35	Midday Peak
Glutamine	0.0144977	21	16574	Nocturnal Peak
Glycyl-glycine	0.0419656	18	72.791	Nocturnal Peak
Glycyltyrosine	0.0144977	21	9.51019	Nocturnal Peak
Glycylvaline	0.00650549	18	27.2099	Nocturnal Peak
Indoleacrylic acid	0.0144977	18	0.278777	Nocturnal Peak
Itaconic acid	0.000572095	18	245.383	Nocturnal Peak
Leucine	0.0299489	18	3338.69	Nocturnal Peak
Malic acid	0.0144977	18	10983.5	Nocturnal Peak
Malonic acid	0.000987235	18	40.5493	Nocturnal Peak
Methionine	0.00980952	18	5010.57	Nocturnal Peak
Methylcysteine	0.0210199	6	75.6215	Midday Peak
N-Acetylglutamic acid	0.0144977	21	925.192	Nocturnal Peak
N-Acetylmethionine	0.0299489	21	235.469	Nocturnal Peak
Nicotinamide	0.00164724	6	3399.71	Midday Peak
Norleucine	0.0419656	18	5749.39	Nocturnal Peak
Norvaline	0.00421867	18	3928.75	Nocturnal Peak
Ophthalmic acid	0.0144977	21	177.722	Nocturnal Peak
Phenylpyruvic acid	0.0210199	18	39.5434	Nocturnal Peak
Propionylcarnitine	0.0210199	15	2687.13	Evening Peak
Propionylglycine	0.00980952	21	16.7724	Nocturnal Peak
Pterin	0.0299489	3	5.20254	Early Diurnal Peak
Pyridoxal (VB6)	0.00650549	6	550.825	Midday Peak
Riboflavin-5'-monophosphate	0.0299489	15	656.773	Evening Peak
Trimethylamine-N-oxide	0.0144977	0	4.28797	Early Diurnal Peak
Uracil 5-carboxylate	0.0419656	18	12.3828	Nocturnal Peak
Uric acid	0.00980952	15	2792.99	Evening Peak
Valine	0.00980952	18	3294.07	Nocturnal Peak
Argininosuccinic acid	0.000572095	18	1690.76	Nocturnal Peak
Phenylalanine	0.0299489	18	2487.81	Nocturnal Peak
Tyrosyl-Alanine	0.000572095	21	2.88947	Nocturnal Peak
Galacturonic acid	0.0299489	18	875.794	Nocturnal Peak
Picolinic acid	0.0419656	6	7.39506	Midday Peak

## Sheet: S10_LL_Rhythmic metabolites
Metabolite	P_value	Phase	Amplitude	Rhythm_Type
2'-Deoxyadenosine 5'-monophosphate(dAMP)	0.0210199	21	7.3268	Nocturnal Peak
2-Hydroxy-2-methylbutyric acid	0.0210199	12	66.0315	Evening Peak
2-Hydroxy-3-methylbutyric acid	0.00980952	12	72.8519	Evening Peak
4-Guanidinobutanoic acid	0.0299489	3	390.301	Early Diurnal Peak
4-Pyridoxic acid	0.00267199	6	5.90108	Midday Peak
6-Phosphogluconic acid	0.0419656	12	7127.35	Evening Peak
Adenosine diphosphate ribose(ADP-ribose)	0.00267199	21	50014.9	Nocturnal Peak
Cellobiose	0.00421867	12	2496.23	Evening Peak
Chenodeoxycholic acid (CDCA)	0.000171384	18	34.4746	Nocturnal Peak
Choline	0.0210199	3	1315.54	Early Diurnal Peak
Cortexolone	0.0144977	3	5.94787	Early Diurnal Peak
Corticosterone	0.0419656	3	27.2618	Early Diurnal Peak
Cytidine triphosphate	0.0299489	6	1082.29	Midday Peak
D-Fructose	0.000320124	12	101040	Evening Peak
Fructose 6-phosphate	0.000572095	12	652396	Evening Peak
Isopentenyl pyrophosphate	0.00267199	12	570.828	Evening Peak
Mannose 6-phosphate	4.218e-05	12	809599	Evening Peak
Methylguanidine	0.0299489	6	1.90784	Midday Peak
N-Formyl-methionine	0.00980952	9	13.6095	Midday Peak
N-methyl-glutamic acid	0.0210199	3	690.004	Early Diurnal Peak
O-Phosphoethanolamine	0.0210199	0	18131.5	Early Diurnal Peak
Oxalic acid	0.0419656	18	5876.75	Nocturnal Peak
p-Aminobenzoic acid	0.0419656	6	5964.9	Midday Peak
Propionylcarnitine	0.0299489	6	3282.87	Midday Peak
Octanoylcarnitine	0.0210199	6	0.484799	Midday Peak

[truncated: 6 more sheets: S11_Rhythm disorder metabolites, S12_ZT0_Pathway enrichment, S13_ZT6_Pathway enrichment, S14_ZT12_Pathway enrichment, S15_ZT18_Pathway enrichment, S16_circadian-disrupted_Pathway]
